# Supplementary material for: Mitofusin 2 controls mitochondrial and synaptic dynamics of suprachiasmatic VIP neurons and related circadian rhythms
Source: J Clin Invest. 2025 Jul 1;135(13):e185000. doi: 10.1172/JCI185000 (PMC12208536; doi:10.1172/JCI185000)
Supplement: Supporting data values [file jci-135-185000-s006.xlsx]

## Sheet: 1A
Total synapses count per 100um						Excitatory synapses count per 100um						Inhibitory synapses count per 100um
ZT 1	ZT 7	ZT 13	ZT 19			ZT 1	ZT 7	ZT 13	ZT 19			ZT 1	ZT 7	ZT 13	ZT 19
3.40646	15.3953	3.82234	0			3.40646	15.3953	3.82234	0			0	0	0	0
0	3.42266	3.09138	2.88509			0	0	3.09138	2.88509			0	3.42266	0	0
7.06614	3.6499	12.0656	6.19771			3.53307	0	6.03282	0			3.53307	3.6499	6.03282	6.19771
3.47548	5.32071	0	2.46287			0	2.66035	0	0			3.47548	2.66035	0	2.46287
5.49737		4.50532	2.31267			2.74869		2.25266	2.31267			2.74869		2.25266	0
2.18164		5.005	3.87567			0		5.005	0			2.18164		0	3.87567
0			0			0			0			0			0
3.06166						0						3.06166
1.96688	2.47838	6.79463	7.81342			0	0	3.39732	7.81342			1.96688	2.47838	3.39732	0
5.03639	11.9308	0	0			0	3.97693	0	0			5.03639	7.95387	0	0
7.24506	6.59587	0	2.74725			3.62253	0	0	0			3.62253	6.59587	0	2.74725
5.63428		7.81647	0			0		3.90823	0			5.63428		3.90823	0
0		3.27311	4.73418			0		3.27311	4.73418			0		0	0
0		3.31466	0			0		0	0			0		3.31466	0
6.02283		0				6.02283		0				0		0
3.0175		15.8671				0		10.5781				3.0175		5.28905
3.51		7.25058				3.51		7.25058				0		0
0		6.38284				0		6.38284				0		0
3.29251		0				0		0				3.29251		0
0		0				0		0				0		0
5.69363	5.61388	0	3.82395			0	0	0	0			5.69363	5.61388	0	3.82395
2.58431	28.4475	4.93827	11.0217			0	21.3356	4.93827	5.51086			2.58431	7.11187	0	5.51086
7.26718	13.2456	4.80677	5.76884			3.63359	8.83041	0	2.88442			3.63359	4.41521	4.80677	2.88442
0	12.1129	13.5275	4.17886			0	8.07526	4.50918	0			0	4.03763	9.01835	4.17886
4.72635	2.84018	5.98982	12.5544			4.72635	0	5.98982	4.1848			0	2.84018	0	8.3696
	3.54937	2.90715	9.70214				3.54937	2.90715	0				0	0	9.70214
	17.3933	12.2489	6.8712				11.5955	8.16593	3.4356				5.79777	4.08297	3.4356
		10.7304	3.84586					7.15359	0					3.57679	3.84586
0	7.19192	10.6326	2.98463			0	0	5.31632	0			0	7.19192	5.31632	2.98463
0	3.85357	6.27668	2.57069			0	3.85357	3.13834	2.57069			0	0	3.13834	0
4.09954	4.78606	0	0			2.04977	4.78606	0	0			2.04977	0	0	0
3.57923	6.49393	0	0			3.57923	3.24696	0	0			0	3.24696	0	0
2.54136	3.54547	6.23228	2.58578			0	3.54547	6.23228	2.58578			2.54136	0	0	0
3.72509			4.22155			0			4.22155			3.72509			0
3.04275			4.97463			0			0			3.04275			4.97463
0						0						0
0						0						0
6.51912						3.25956						3.25956
0						0						0
3.01869						0						3.01869
Shapiro-Wilk test						Shapiro-Wilk test						Shapiro-Wilk test
W	0.892	0.7907	0.9052	0.9003		W	0.6438	0.7947	0.8945	0.7365		W	0.823	0.9148	0.7316	0.8068
P value	0.0018	0.0008	0.0098	0.0116		P value	<0.0001	0.001	0.0053	<0.0001		P value	<0.0001	0.0906	<0.0001	0.0001
Passed normality test (alpha=0.05)?	No	No	No	No		Passed normality test (alpha=0.05)?	No	No	No	No		Passed normality test (alpha=0.05)?	No	Yes	No	No
P value summary	**	***	**	*		P value summary	****	***	**	****		P value summary	****	ns	****	***

## Sheet: 1C
Area
ZT 1	ZT 7	ZT 13	ZT 19
0.123	0.204	0.131	0.05
0.187	0.065	0.109	0.058
0.086	0.055	0.09	0.193
0.115	0.143	0.072	0.097
0.059	0.089	0.08	0.071
0.15	0.053	0.081	0.165
0.085	0.151	0.115	0.104
0.094	0.099	0.089	0.054
0.063	0.085	0.127	0.069
0.121	0.148	0.198	0.087
0.067	0.095	0.104	0.084
0.079	0.074	0.071	0.445
0.08	0.099	0.052	0.058
0.051	0.09	0.122	0.183
0.07	0.12	0.083	0.152
0.275	0.109	0.114	0.042
0.167	0.074	0.083	0.07
0.058	0.056	0.123	0.118
0.138	0.064	0.041	0.117
0.043	0.041	0.055	0.098
0.136	0.26	0.05	0.094
0.057	0.062	0.097	0.109
0.069	0.078	0.046	0.098
0.083	0.125	0.048	0.052
0.142	0.057	0.068	0.097
0.046	0.125	0.088	0.125
0.079	0.098	0.113	0.124
0.128	0.334	0.051	0.093
0.104	0.051	0.06	0.056
0.052	0.087	0.04	0.089
0.145	0.197	0.032	0.061
0.136	0.115	0.102	0.098
0.066	0.1	0.131	0.102
0.129	0.146	0.116	0.093
0.048	0.11	0.143	0.119
0.102	0.071	0.077	0.094
0.044	0.116	0.171	0.092
0.074	0.074	0.064	0.066
0.131	0.052	0.16	0.13
0.106	0.096	0.084	0.109
0.129	0.101	0.11	0.087
0.25	0.2	0.201	0.09
0.071	0.059	0.11	0.085
0.04	0.085	0.113	0.091
0.09	0.051	0.059	0.068
0.078	0.098	0.04	0.124
0.167	0.059	0.085	0.126
0.105	0.052	0.076	0.135
0.076	0.165	0.11	0.077
0.107	0.099	0.126	0.097
0.151	0.143	0.07	0.111
0.203	0.17	0.104	0.091
0.111	0.097	0.054	0.158
0.081	0.189	0.115	0.092
0.292	0.081	0.07	0.091
0.042	0.191	0.071	0.069
0.057	0.156	0.088	0.068
0.27	0.087	0.086	0.155
0.159	0.081	0.264	0.049
0.152	0.083	0.12	0.084
0.151	0.023	0.057	0.061
0.227	0.142	0.136	0.086
0.175	0.151	0.074	0.065
0.129	0.1	0.11	0.036
0.117	0.149	0.197	0.049
0.067	0.164	0.092	0.065
0.129	0.16	0.04	0.064
0.153	0.114	0.109	0.107
0.092	0.061	0.107	0.039
0.07	0.087	0.339	0.066
0.078	0.065	0.074	0.181
0.136	0.071	0.105	0.378
0.05	0.063	0.225	0.063
0.25	0.119	0.059	0.099
0.173	0.062	0.202	0.133
0.096	0.098	0.102	0.123
0.208	0.08	0.059	0.162
0.072	0.078	0.066	0.243
0.079	0.15	0.095	0.079
0.114	0.105	0.083	0.118
0.194	0.12	0.129	0.148
0.114	0.146	0.056	0.15
0.136	0.078	0.115	0.097
0.114	0.048	0.133	0.134
0.1	0.133	0.106	0.069
0.087	0.089	0.064	0.205
0.087	0.088	0.48	0.089
0.085	0.059	0.5	0.072
0.099	0.125	0.047	0.843
0.09	0.063	0.078	0.093
0.131	0.145	0.087	0.093
0.146	0.059	0.104	0.246
0.077	0.101	0.116	0.155
0.092	0.063	0.145	0.304
0.28	0.098	0.07	0.109
0.088	0.098	0.086	0.053
0.105	0.07	0.068	0.086
0.047	0.089	0.065	0.117
0.379	0.103	0.129	0.122
0.079	0.104	0.08	0.205
0.075	0.06	0.094	0.112
0.103	0.081	0.258	0.2
0.4	0.245	0.131	0.037
0.135	0.035	0.128	0.081
0.07	0.105	0.095	0.095
0.115	0.103	0.095	0.096
0.082	0.07	0.047	0.216
0.134	0.078	0.12	0.071
0.218	0.095	0.034	0.084
0.121	0.131	0.052	0.161
0.142	0.11	0.095	0.134
0.163	0.114	0.058	0.18
0.074		0.096	0.072
0.125		0.059	0.183
0.089		0.13	0.049
0.147		0.077	0.129
0.067		0.25	0.103
0.114		0.156	0.054
0.124		0.055	0.154
0.069		0.057	0.075
0.244		0.123	0.108
0.162		0.044	0.1
0.128		0.156	0.144
		0.108	0.305
		0.067	0.098
		0.053	0.286
		0.25	0.104
		0.113
		0.058
		0.047
		0.067
		0.127
		0.144
		0.036
		0.08
		0.088
		0.093
0.11	0.23	0.352	0.237
0.052	0.148	0.123	0.078
0.083	0.1	0.082	0.087
0.082	0.146	0.069	0.075
0.09	0.099	0.107	0.068
0.099	0.087	0.1	0.06
0.142	0.102	0.168	0.124
0.076	0.184	0.098	0.121
0.115	0.21	0.222	0.056
0.086	0.119	0.062	0.09
0.048	0.09	0.086	0.089
0.077	0.141	0.14	0.113
0.056	0.213	0.175	0.092
0.073	0.14	0.298	0.093
0.266	0.067	0.135	0.147
0.096	0.081	0.143	0.078
0.113	0.114	0.207	0.025
0.073	0.072	0.161	0.082
0.149	0.086	0.087	0.067
0.282	0.04	0.206	0.077
0.12	0.054	0.19	0.193
0.072	0.031	0.12	0.078
0.121	0.04	0.054	0.074
0.114	0.069	0.156	0.071
0.074	0.08	0.067	0.131
0.123	0.088	0.051	0.164
0.041	0.203	0.076	0.114
0.111	0.344	0.077	0.187
0.133	0.256	0.31	0.096
0.102	0.238	0.145	0.053
0.141	0.128	0.092	0.093
0.066	0.118	0.1	0.165
0.106	0.065	0.074	0.134
0.068	0.09	0.077	0.07
0.132	0.113	0.062	0.057
0.098	0.13	0.131	0.076
0.143	0.063	0.153	0.118
0.091	0.123	0.059	0.066
0.167	0.14	0.068	0.075
0.097	0.091	0.063	0.08
0.118	0.044	0.043	0.096
0.096	0.14	0.041	0.108
0.079	0.298	0.191	0.118
0.14	0.101	0.033	0.063
0.13	0.181	0.058	0.057
0.095	0.208	0.065	0.113
0.047	0.646	0.106	0.088
0.122	0.292	0.084	0.174
0.109	0.108	0.106	0.089
0.074	0.213	0.051	0.078
0.074	0.146	0.038	0.041
0.13	0.229	0.037	0.072
0.103	0.119	0.095	0.3
0.076	0.567	0.073	0.144
0.14	0.204	0.218	0.128
0.107	0.115	0.057	0.063
0.178	0.471	0.103	0.15
0.163	0.277	0.066	0.069
0.165	0.168	0.108	0.092
0.105	0.35	0.082	0.082
0.068	0.137	0.128	0.072
0.069	0.227	0.097	0.076
0.22	0.081	0.312	0.083
0.127	0.091	0.386	0.134
0.118	0.352	0.091	0.073
0.106	0.089	0.061	0.064
0.096	0.094	0.108	0.035
0.069	0.097	0.072	0.121
0.307	0.214	0.095	0.093
0.136	0.068	0.179	0.056
0.143	0.139	0.174	0.081
0.19	0.133	0.247	0.139
0.068	0.04	0.04	0.079
0.15	0.075	0.168	0.087
0.103	0.076	0.262	0.094
0.112	0.098	0.185	0.095
0.255	0.102	0.077	0.098
0.082	0.036	0.061	0.079
0.09	0.061	0.025	0.039
0.48	0.146	0.118	0.088
0.115	0.118	0.051	0.074
0.06	0.067	0.132	0.067
0.062	0.084		0.117
0.109	0.194		0.161
0.076	0.173		0.061
0.091	0.062		0.147
0.117	0.125		0.157
0.139	0.067		0.1
0.081	0.213		0.074
0.175	0.086		0.107
0.064	0.108		0.073
0.372	0.103		0.143
0.082	0.274		0.05
0.092	0.092		0.106
0.257	0.066		0.047
0.11			0.099
0.057			0.11
0.133			0.142
0.113
0.199
0.145
0.126
0.065
0.076
0.205
0.108
0.111
0.315
0.068
0.08
0.098
0.075
0.082
0.07
0.078
0.098
0.122
0.101
0.052
0.075
0.156
0.43
0.065
0.138
0.152
0.13
0.134
0.084
0.102
0.099
0.115
0.134
0.284
0.186
0.155
0.126
0.13
0.106
0.079
0.184
0.085
0.083
0.172
0.15
0.084
0.102
0.128
0.286
0.077
0.082
0.186
0.522
0.373
0.16
0.152
0.173
0.066
0.189
0.068
0.07
0.243
0.195
0.091
0.107
0.145
0.083
0.091
0.119
0.199
0.09
0.108
0.161
0.126
0.111
0.156
0.1
0.163
0.207
0.236
0.136
0.144
0.08
0.114
0.073
0.091
0.122
0.129
0.157
0.053
0.438
0.187
0.081
0.094
0.131	0.168	0.047	0.16
0.323	0.327	0.039	0.135
0.216	0.129	0.064	0.176
0.68	0.185	0.095	0.142
0.109	0.153	0.129	0.134
0.765	0.059	0.215	0.105
0.057	0.176	0.068	0.13
0.178	0.111	0.13	0.144
0.185	0.106	0.098	0.13
0.188	0.074	0.128	0.1
0.224	0.088	0.088	0.142
0.135	0.158	0.099	0.156
0.247	0.062	0.07	0.103
0.166	0.073	0.043	0.199
0.099	0.17	0.078	0.247
0.089	0.147	0.074	0.16
0.185	0.07	0.108	0.076
0.274	0.069	0.152	0.111
0.039	0.116	0.046	0.09
0.218	0.203	0.12	0.285
0.192	0.116	0.072	0.182
0.086	0.052	0.076	0.091
0.32	0.086	0.057	0.106
0.192	0.06	0.082	0.071
0.105	0.058	0.142	0.144
0.198	0.111	0.221	0.13
0.164	0.062	0.166	0.203
0.142	0.06	0.133	0.077
0.17	0.146	0.064	0.155
0.113	0.103	0.138	0.131
0.183	0.037	0.072	0.158
0.223	0.077	0.191	0.117
0.107	0.079	0.118	0.221
0.098	0.07	0.123	0.147
0.243	0.195	0.153	0.171
0.058	0.055	0.066	0.083
0.188	0.058	0.104	0.201
0.094	0.048	0.057	0.118
0.034	0.082	0.024	0.175
0.137	0.092	0.247	0.146
0.129	0.067	0.037	0.135
0.086	0.098	0.281	0.101
0.052	0.053	0.106	0.104
0.209	0.268	0.104	0.169
0.187	0.098	0.208	0.143
0.176	0.058	0.164	0.095
0.086	0.093	0.11	0.205
0.094	0.281	0.05	0.085
0.224	0.06	0.065	0.268
0.132	0.054	0.087	0.086
0.178	0.067	0.069	0.121
0.139	0.059	0.089	0.081
0.269	0.099	0.077	0.249
0.083	0.147	0.056	0.047
0.232	0.053	0.151	0.155
0.244	0.05	0.102	0.105
0.177	0.187	0.118	0.097
0.088	0.086	0.121	0.06
0.162	0.063	0.069	0.081
0.287	0.085	0.119	0.24
0.164	0.303	0.126	0.184
0.094	0.26	0.083	0.05
0.075	0.134	0.17	0.129
0.123	0.404	0.169	0.143
0.115	0.117	0.085	0.216
0.122	0.361	0.092	0.15
0.201	0.254	0.036
0.147	0.116	0.085
0.108	0.082	0.09
0.043	0.082	0.038
0.067	0.178	0.118
0.152	0.075	0.114
0.14	0.071	0.108
0.181	0.071	0.24
0.16	0.068	0.058
0.136	0.089	0.063
0.076	0.098	0.16
	0.1	0.141
	0.13	0.057
	0.115	0.185
	0.096	0.076
	0.077	0.078
	0.049	0.08
	0.119	0.039
	0.111	0.135
	0.069	0.113
	0.069	0.241
	0.173	0.051
	0.049	0.091
	0.199	0.108
	0.138	0.266
	0.182	0.075
	0.084	0.077
	0.085	0.074
	0.103	0.125
	0.112	0.114
	0.252	0.129
	0.214	0.106
	0.051	0.07
	0.099	0.065
	0.245	0.046
	0.263	0.076
	0.128	0.127
	0.21	0.087
	0.106	0.136
	0.074	0.16
	0.101	0.076
	0.061	0.07
	0.115	0.154
		0.179
		0.089
		0.212
		0.092
		0.044
		0.115
		0.088
		0.11
		0.126
		0.065
		0.066
		0.069
		0.06
		0.083
		0.119
		0.198
		0.051
		0.05
		0.071
		0.106
		0.181
		0.091
		0.091
		0.087
		0.058
		0.096
		0.085
		0.047
		0.054
		0.082
		0.102
		0.596
		0.122
		0.131
0.095	0.209	0.059	0.111
0.251	0.085	0.207	0.15
0.104	0.208	0.053	0.085
0.087	0.077	0.035	0.109
0.098	0.159	0.115	0.063
0.076	0.049	0.1	0.092
0.142	0.173	0.106	0.132
0.081	0.111	0.076	0.116
0.138	0.1	0.054	0.402
0.119	0.227	0.063	0.086
0.312	0.135	0.218	0.2
0.069	0.059	0.258	0.125
0.123	0.141	0.081	0.113
0.105	0.043	0.22	0.122
0.101	0.403	0.062	0.127
0.049	0.131	0.085	0.071
0.083	0.112	0.141	0.083
0.105	0.149	0.093	0.125
0.147	0.353	0.116	0.128
0.044	0.121	0.089	0.09
0.362	0.066	0.165	0.044
0.263	0.089	0.073	0.057
0.149	0.075	0.052	0.062
0.14	0.244	0.089	0.118
0.128	0.075	0.082	0.12
0.176	0.098	0.106	0.185
0.119	0.067	0.108	0.114
0.124	0.087	0.067	0.075
0.085	0.063	0.118	0.144
0.091	0.151	0.073	0.14
0.136	0.137	0.23	0.062
0.131	0.125	0.221	0.164
0.095	0.125	0.156	0.114
0.204	0.124	0.049	0.088
0.194	0.191	0.162	0.073
0.115	0.245	0.451	0.085
0.176	0.066	0.267	0.162
0.111	0.151	0.074	0.128
0.121	0.381	0.067	0.202
0.289	0.15	0.143	0.093
0.233	0.083	0.071	0.117
0.195	0.098	0.045	0.247
0.272	0.19	0.252	0.063
0.137	0.076	0.088	0.248
0.085	0.235	0.103	0.23
0.063	0.073	0.12	0.065
0.206	0.125	0.058	0.134
0.062	0.102	0.107	0.109
0.098	0.124	0.059	0.183
0.153	0.095	0.061	0.059
0.082	0.097	0.053	0.099
0.084	0.084	0.12	4*
0.046	0.076	0.078	0.097
0.056	0.118	0.058	0.099
0.085	0.159		0.087
0.065	0.054		0.138
0.093	0.103		0.121
0.181	0.089		0.122
0.166	0.091		0.084
0.248	0.089		0.062
0.076
0.243
0.127
0.062
0.365
0.1
0.092
0.089
0.367
0.103
0.053
0.049
0.085
0.182
0.184
0.106
0.214
0.104
0.1
0.056
0.16
0.13
0.13
0.163
0.151
0.114
0.21
0.205
0.124
0.201
0.246
0.141
0.129
0.066
0.08
0.065
0.099
0.186
0.14
0.096
0.191
0.082
0.205
0.059
0.108
0.305
0.163	0.043	0.123	0.076
0.078	0.098	0.132	0.071
0.102	0.089	0.107	0.082
0.057	0.185	0.159	0.078
0.221	0.21	0.114	0.127
0.117	0.085	0.112	0.163
0.235	0.09	0.124	0.073
0.323	0.083	0.093	0.123
0.121	0.071	0.118	0.068
0.152	0.095	0.172	0.109
0.098	0.089	0.1	0.055
0.122	0.109	0.03	0.087
0.051	0.103	0.128	0.052
0.1	0.154	0.145	0.111
0.032	0.105	0.131	0.132
0.142	0.105	0.225	0.056
0.31	0.109	0.125	0.116
0.132	0.24	0.124	0.066
0.133	0.247	0.2	0.104
0.098	0.21	0.123	0.087
0.168	0.102	0.097	0.101
0.232	0.148	0.098	0.181
0.161	0.186	0.231	0.037
0.114	0.069	0.092	0.28
0.122	0.276	0.057	0.11
0.067	0.107	0.145	0.252
0.098	0.167	0.098	0.085
0.131	0.075	0.114	0.108
0.15	0.095	0.132	0.13
0.258	0.091	0.178	0.1
0.207	0.112	0.087	0.07
0.033	0.077	0.103	0.084
0.306	0.114	0.116	0.131
0.067	0.144	0.113	0.093
0.087	0.1	0.205	0.06
0.044	0.085	0.116	0.124
0.079	0.094	0.207	0.114
0.056	0.104	0.085	0.072
0.101	0.126	0.096	0.094
0.134	0.118	0.136	0.091
0.051	0.11	0.092	0.087
0.328	0.143	0.115	0.158
0.314	0.102	0.084	0.248
0.103	0.264	0.086	0.091
0.211	0.091	0.123	0.075
0.212	0.08	0.093	0.266
0.139	0.059	0.095	0.215
0.088	0.22	0.143	0.08
0.058	0.084	0.093	0.137
0.095	0.047	0.103	0.145
0.095	0.038	0.073	0.126
0.064	0.064	0.091	0.142
0.085	0.123	0.129	0.087
0.053	0.092	0.096	0.119
0.077	0.073	0.125	0.126
0.078	0.133	0.106	0.071
0.193	0.116	0.068	0.115
	0.062	0.052	0.119
	0.114	0.074	0.067
	0.065	0.085	0.079
	0.08	0.098	0.217
	0.058	0.092	0.096
	0.076	0.063	0.066
	0.265	0.078	0.064
	0.155	0.14	0.08
	0.16	0.064	0.04
	0.044	0.204
	0.087	0.138
	0.051	0.085
	0.058	0.101
	0.076	0.053
	0.096	0.307
	0.095	0.076
	0.084	0.061
	0.09
Shapiro-Wilk test
W	0.798	0.7876	0.7871	0.725
P value	<0.0001	<0.0001	<0.0001	<0.0001
Passed normality test (alpha=0.05)?	No	No	No	No
P value summary	****	****	****	****

## Sheet: 1D
Circularity
ZT 1	ZT 7	ZT 13	ZT 19
0.797	0.602	0.76	0.942
0.514	0.929	0.876	0.939
0.868	0.928	0.923	0.78
0.956	0.83	0.902	0.959
0.918	0.921	0.935	0.964
0.772	0.965	0.941	0.829
0.908	0.927	0.919	0.894
0.963	0.938	0.831	0.949
0.915	0.942	0.694	0.961
0.639	0.905	0.512	0.899
0.945	0.951	0.774	0.957
0.776	0.936	0.959	0.363
0.865	0.865	0.793	0.908
0.878	0.89	0.664	0.803
0.886	0.846	0.9	0.581
0.487	0.905	0.82	0.939
0.869	0.902	0.486	0.918
0.962	0.904	0.601	0.613
0.94	0.903	0.892	0.976
0.96	0.941	0.841	0.657
0.362	0.552	0.894	0.826
0.779	0.954	0.816	0.965
0.938	0.912	0.914	0.784
0.896	0.958	0.426	0.897
0.94	0.963	0.935	0.968
0.86	0.954	0.711	0.956
0.892	0.923	0.945	0.949
0.938	0.445	0.924	0.956
0.931	0.929	0.82	0.947
0.904	0.861	0.88	0.937
0.38	0.735	0.913	0.938
0.611	0.947	0.901	0.959
0.637	0.911	0.808	0.932
0.95	0.758	0.89	0.945
0.849	0.683	0.849	0.951
0.741	0.96	0.768	0.958
0.884	0.885	0.636	0.933
0.937	0.685	0.949	0.81
0.789	0.864	0.588	0.953
0.764	0.931	0.929	0.941
0.903	0.844	0.973	0.963
0.34	0.591	0.686	0.912
0.628	0.744	0.881	0.965
0.957	0.937	0.741	0.902
0.923	0.918	0.953	0.716
0.857	0.921	0.864	0.928
0.719	0.911	0.919	0.952
0.928	0.894	0.913	0.746
0.879	0.9	0.861	0.92
0.795	0.735	0.939	0.899
0.925	0.483	0.923	0.973
0.464	0.408	0.782	0.926
0.867	0.831	0.749	0.868
0.83	0.759	0.844	0.539
0.776	0.918	0.813	0.914
0.908	0.764	0.84	0.953
0.884	0.851	0.646	0.934
0.765	0.948	0.844	0.839
0.772	0.931	0.755	0.938
0.718	0.874	0.917	0.941
0.591	0.928	0.948	0.86
0.477	0.612	0.332	0.944
0.667	0.653	0.902	0.751
0.727	0.968	0.96	0.942
0.774	0.504	0.704	0.761
0.912	0.571	0.933	0.957
0.942	0.435	0.826	0.893
0.766	0.81	0.957	0.655
0.793	0.743	0.946	0.901
0.879	0.695	0.455	0.805
0.688	0.945	0.938	0.674
0.773	0.923	0.9	0.427
0.864	0.895	0.689	0.907
0.537	0.87	0.823	0.85
0.633	0.952	0.805	0.963
0.953	0.894	0.91	0.768
0.472	0.693	0.932	0.786
0.901	0.886	0.93	0.581
0.913	0.885	0.693	0.709
0.877	0.736	0.927	0.836
0.434	0.66	0.949	0.956
0.791	0.459	0.958	0.946
0.921	0.858	0.916	0.946
0.97	0.967	0.864	0.826
0.955	0.972	0.892	0.929
0.831	0.904	0.905	0.718
0.956	0.912	0.641	0.939
0.888	0.966	0.526	0.935
0.918	0.97	0.947	0.194
0.967	0.764	0.932	0.943
0.856	0.62	0.868	0.927
0.539	0.895	0.938	0.673
0.957	0.884	0.957	0.711
0.936	0.832	0.894	0.765
0.743	0.732	0.944	0.88
0.938	0.908	0.927	0.885
0.954	0.944	0.937	0.894
0.795	0.721	0.952	0.934
0.44	0.949	0.734	0.965
0.949	0.584	0.762	0.763
0.946	0.924	0.868	0.929
0.928	0.818	0.354	0.929
0.563	0.55	0.938	0.957
0.871	0.894	0.833	0.931
0.952	0.858	0.676	0.919
0.892	0.93	0.676	0.883
0.925	0.841	0.931	0.926
0.953	0.956	0.945	0.958
0.281	0.939	0.906	0.835
0.944	0.922	0.899	0.846
0.65	0.968	0.933	0.966
0.901	0.961	0.862	0.842
0.937		0.948	0.884
0.762		0.886	0.556
0.902		0.606	0.915
0.603		0.921	0.927
0.882		0.403	0.824
0.915		0.523	0.872
0.879		0.885	0.433
0.764		0.943	0.924
0.805		0.814	0.96
0.535		0.964	0.719
0.814		0.926	0.876
		0.947	0.413
		0.922	0.9
		0.921	0.601
		0.48	0.837
		0.557
		0.926
		0.879
		0.801
		0.91
		0.366
		0.834
		0.924
		0.954
		0.593
0.53	0.929	0.483	0.705
0.927	0.727	0.568	0.945
0.913	0.812	0.919	0.903
0.838	0.815	0.928	0.948
0.936	0.956	0.925	0.947
0.916	0.906	0.932	0.93
0.951	0.934	0.782	0.896
0.883	0.836	0.883	0.86
0.741	0.614	0.917	0.777
0.962	0.823	0.946	0.903
0.899	0.917	0.952	0.832
0.848	0.593	0.775	0.817
0.826	0.835	0.937	0.886
0.838	0.89	0.724	0.679
0.585	0.935	0.927	0.393
0.969	0.876	0.949	0.921
0.946	0.916	0.793	0.929
0.951	0.952	0.952	0.948
0.9	0.954	0.949	0.765
0.917	0.853	0.962	0.943
0.841	0.95	0.9	0.676
0.947	0.807	0.916	0.964
0.901	0.964	0.911	0.918
0.973	0.931	0.888	0.957
0.968	0.936	0.899	0.825
0.944	0.87	0.926	0.894
0.898	0.656	0.951	0.839
0.978	0.438	0.726	0.827
0.981	0.46	0.567	0.841
0.943	0.642	0.886	0.906
0.941	0.885	0.955	0.769
0.912	0.956	0.926	0.561
0.959	0.955	0.936	0.886
0.909	0.928	0.902	0.957
0.831	0.941	0.92	0.85
0.936	0.962	0.891	0.958
0.944	0.944	0.899	0.871
0.677	0.519	0.941	0.918
0.977	0.672	0.814	0.839
0.93	0.871	0.871	0.935
0.935	0.919	0.923	0.813
0.854	0.489	0.832	0.841
0.955	0.482	0.657	0.749
0.874	0.734	0.832	0.955
0.769	0.921	0.702	0.952
0.881	0.709	0.921	0.422
0.95	0.21	0.795	0.766
0.954	0.439	0.949	0.509
0.954	0.905	0.911	0.661
0.84	0.944	0.934	0.821
0.949	0.814	0.933	0.919
0.937	0.625	0.818	0.913
0.558	0.586	0.793	0.39
0.963	0.541	0.931	0.81
0.889	0.94	0.633	0.937
0.954	0.858	0.924	0.882
0.494	0.375	0.891	0.928
0.796	0.701	0.932	0.945
0.676	0.93	0.888	0.963
0.693	0.399	0.958	0.952
0.858	0.95	0.851	0.962
0.894	0.536	0.826	0.953
0.748	0.933	0.557	0.947
0.908	0.928	0.641	0.911
0.88	0.361	0.913	0.787
0.872	0.411	0.952	0.898
0.874	0.816	0.872	0.915
0.942	0.857	0.843	0.771
0.382	0.797	0.92	0.944
0.842	0.938	0.552	0.796
0.859	0.66	0.751	0.969
0.549	0.543	0.564	0.416
0.686	0.855	0.888	0.957
0.705	0.596	0.915	0.855
0.941	0.766	0.768	0.923
0.833	0.624	0.597	0.949
0.403	0.923	0.808	0.785
0.803	0.948	0.944	0.851
0.956	0.916	0.95	0.933
0.571	0.691	0.921	0.871
0.962	0.714	0.678	0.928
0.821	0.872	0.954	0.903
0.79	0.957		0.716
0.819	0.892		0.399
0.937	0.845		0.472
0.939	0.879		0.936
0.622	0.951		0.397
0.905	0.948		0.944
0.911	0.689		0.834
0.833	0.893		0.891
0.756	0.829		0.955
0.476	0.952		0.87
0.926	0.612		0.964
0.934	0.905		0.952
0.591	0.941		0.938
0.936			0.899
0.944			0.857
0.942			0.839
0.959
0.671
0.963
0.966
0.923
0.949
0.653
0.952
0.881
0.506
0.88
0.954
0.948
0.961
0.965
0.864
0.759
0.925
0.835
0.927
0.938
0.776
0.967
0.57
0.913
0.954
0.936
0.873
0.772
0.906
0.767
0.818
0.793
0.887
0.38
0.664
0.375
0.733
0.942
0.803
0.927
0.54
0.893
0.942
0.715
0.669
0.876
0.95
0.95
0.617
0.921
0.948
0.653
0.306
0.549
0.638
0.743
0.62
0.927
0.608
0.943
0.935
0.772
0.712
0.908
0.641
0.795
0.898
0.95
0.554
0.635
0.748
0.855
0.61
0.898
0.763
0.919
0.889
0.803
0.694
0.842
0.96
0.825
0.847
0.883
0.79
0.96
0.674
0.942
0.837
0.889
0.308
0.866
0.947
0.792
0.956	0.693	0.911	0.965
0.689	0.454	0.915	0.921
0.761	0.804	0.778	0.957
0.301	0.717	0.828	0.942
0.758	0.665	0.902	0.778
0.394	0.895	0.825	0.963
0.959	0.535	0.952	0.946
0.795	0.806	0.824	0.881
0.692	0.953	0.907	0.855
0.945	0.88	0.923	0.957
0.818	0.899	0.72	0.917
0.895	0.9	0.864	0.946
0.865	0.881	0.85	0.935
0.918	0.932	0.874	0.927
0.877	0.854	0.874	0.71
0.941	0.577	0.915	0.75
0.922	0.899	0.911	0.943
0.699	0.844	0.871	0.868
0.956	0.965	0.864	0.945
0.605	0.88	0.721	0.45
0.585	0.94	0.883	0.921
0.964	0.938	0.96	0.95
0.553	0.766	0.908	0.93
0.807	0.907	0.899	0.835
0.927	0.84	0.881	0.937
0.775	0.714	0.774	0.913
0.657	0.938	0.927	0.567
0.508	0.921	0.842	0.961
0.772	0.559	0.892	0.684
0.955	0.833	0.568	0.769
0.572	0.853	0.921	0.903
0.765	0.863	0.734	0.845
0.934	0.906	0.614	0.592
0.919	0.937	0.644	0.442
0.95	0.416	0.842	0.706
0.944	0.944	0.907	0.926
0.655	0.883	0.916	0.755
0.768	0.865	0.926	0.901
0.823	0.708	0.925	0.451
0.968	0.785	0.445	0.909
0.759	0.918	0.928	0.842
0.959	0.747	0.211	0.698
0.951	0.94	0.44	0.949
0.766	0.545	0.912	0.729
0.887	0.818	0.648	0.76
0.942	0.865	0.55	0.943
0.899	0.95	0.948	0.942
0.878	0.477	0.856	0.936
0.729	0.786	0.89	0.939
0.959	0.827	0.774	0.871
0.921	0.938	0.747	0.888
0.844	0.886	0.944	0.942
0.713	0.492	0.84	0.335
0.928	0.546	0.885	0.937
0.837	0.81	0.675	0.659
0.872	0.946	0.802	0.94
0.831	0.486	0.652	0.964
0.781	0.855	0.764	0.958
0.8	0.959	0.868	0.938
0.738	0.934	0.888	0.541
0.825	0.489	0.745	0.926
0.902	0.548	0.836	0.901
0.811	0.831	0.519	0.735
0.966	0.361	0.549	0.95
0.692	0.815	0.863	0.537
0.962	0.457	0.921	0.78
0.926	0.611	0.922
0.912	0.804	0.934
0.947	0.788	0.82
0.927	0.875	0.887
0.924	0.655	0.877
0.741	0.881	0.839
0.937	0.961	0.933
0.874	0.823	0.612
0.903	0.891	0.925
0.868	0.755	0.946
0.824	0.959	0.934
	0.92	0.939
	0.66	0.93
	0.744	0.529
	0.909	0.913
	0.955	0.847
	0.783	0.943
	0.757	0.916
	0.924	0.934
	0.905	0.921
	0.835	0.482
	0.542	0.909
	0.883	0.824
	0.73	0.539
	0.669	0.377
	0.818	0.93
	0.921	0.93
	0.811	0.68
	0.901	0.884
	0.83	0.894
	0.611	0.949
	0.543	0.927
	0.904	0.821
	0.839	0.947
	0.445	0.898
	0.377	0.868
	0.779	0.62
	0.964	0.875
	0.946	0.695
	0.816	0.84
	0.943	0.894
	0.951	0.909
	0.577	0.727
	0.572	0.857
	0.943	0.747
	0.577	0.557
	0.931	0.705
	0.932	0.936
	0.931	0.724
		0.343
		0.885
		0.858
		0.916
		0.896
		0.968
		0.76
		0.868
		0.705
		0.662
		0.796
		0.836
0.947	0.542	0.881	0.795
0.452	0.755	0.691	0.832
0.973	0.714	0.627	0.909
0.965	0.627	0.446	0.936
0.885	0.905	0.446	0.893
0.823	0.955	0.783	0.945
0.841	0.855	0.882	0.626
0.917	0.824	0.721	0.92
0.873	0.789	0.907	0.471
0.902	0.835	0.929	0.646
0.618	0.94	0.879	0.808
0.938	0.64	0.894	0.933
0.933	0.959	0.762	0.949
0.895	0.805	0.708	0.912
0.972	0.824	0.679	0.72
0.941	0.92	0.657	0.939
0.9	0.839	0.896	0.936
0.899	0.523	0.851	0.938
0.944	0.959	0.839	0.951
0.899	0.858	0.931	0.958
0.493	0.742	0.4	0.931
0.561	0.835	0.863	0.933
0.851	0.911	0.933	0.955
0.948	0.766	0.856	0.95
0.833	0.75	0.934	0.893
0.855	0.912	0.933	0.959
0.829	0.916	0.312	0.772
0.964	0.878	0.762	0.816
0.944	0.834	0.493	0.762
0.944	0.758	0.476	0.898
0.852	0.929	0.769	0.936
0.934	0.828	0.931	0.851
0.629	0.681	0.446	0.958
0.791	0.644	0.94	0.936
0.72	0.925	0.309	0.923
0.849	0.932	0.816	0.829
0.554	0.816	0.867	0.793
0.942	0.938	0.88	0.807
0.822	0.766	0.84	0.604
0.55	0.868	0.943	0.869
0.589	0.945	0.702	0.907
0.582	0.952	0.883	0.915
0.4	0.932	0.936	0.812
0.764	0.797	0.856	0.787
0.927	0.942	0.784	0.784
0.936	0.946	0.909	0.948
0.977	0.956	0.473	0.832
0.912	0.926	0.465	0.766
0.898	0.896	0.681	0.603
0.883	0.927	0.918	0.956
0.894	0.951	0.859	0.966
0.919	0.949	0.609
0.956	0.956	0.394
0.944	0.864	0.917
0.901	0.889	0.958
0.954	0.941	0.864
0.944	0.904	0.943
0.456	0.852	0.947
0.859	0.542	0.627
0.606	0.953	0.898
0.778	0.748	0.738
0.676	0.947	0.881
0.487	0.917	0.956
0.92	0.804	0.632
0.411	0.776	0.801
0.911	0.909	0.941
0.913	0.933	0.93
0.888	0.815	0.828
0.325	0.96	0.907
0.925	0.829	0.938
0.934	0.917
0.903	0.782
0.885	0.753
0.706	0.905
0.61	0.802
0.891
0.677
0.966
0.934
0.834
0.611
0.755
0.791
0.587
0.927
0.918
0.883
0.602
0.938
0.84
0.485
0.968
0.814
0.947
0.948
0.872
0.894
0.675
0.746
0.953
0.661
0.89
0.809
0.906
0.929
0.541
0.614	0.87	0.928	0.942
0.891	0.635	0.932	0.899
0.943	0.933	0.954	0.938
0.874	0.826	0.895	0.959
0.759	0.85	0.904	0.933
0.81	0.924	0.827	0.923
0.589	0.948	0.945	0.95
0.594	0.942	0.901	0.902
0.928	0.938	0.903	0.943
0.749	0.894	0.966	0.939
0.908	0.84	0.844	0.948
0.953	0.941	0.959	0.948
0.941	0.904	0.926	0.8
0.788	0.773	0.953	0.816
0.954	0.904	0.945	0.932
0.607	0.93	0.588	0.946
0.507	0.854	0.865	0.951
0.856	0.847	0.64	0.927
0.813	0.919	0.924	0.94
0.93	0.901	0.962	0.965
0.473	0.579	0.829	0.938
0.443	0.792	0.962	0.94
0.934	0.879	0.495	0.903
0.92	0.842	0.952	0.955
0.894	0.895	0.899	0.953
0.92	0.849	0.939	0.955
0.786	0.629	0.958	0.967
0.585	0.911	0.814	0.906
0.92	0.769	0.785	0.906
0.603	0.895	0.911	0.726
0.643	0.884	0.899	0.845
0.939	0.883	0.932	0.628
0.573	0.918	0.964	0.93
0.817	0.871	0.951	0.233
0.94	0.64	0.882	0.863
0.9	0.778	0.842	0.931
0.898	0.748	0.775	0.382
0.814	0.686	0.916	0.947
0.88	0.933	0.855	0.922
0.834	0.891	0.684	0.53
0.904	0.896	0.889	0.699
0.497	0.565	0.938	0.977
0.601	0.526	0.917	0.924
0.946	0.586	0.92	0.485
0.905	0.616	0.948	0.952
0.906	0.89	0.962	0.929
0.936	0.774	0.924	0.929
0.899	0.855	0.806	0.964
0.927	0.81	0.801	0.956
0.832	0.876	0.936	0.929
0.85	0.861	0.958	0.853
0.86	0.946	0.927	0.951
0.876	0.932	0.488	0.933
0.916	0.858	0.715	0.587
0.965		0.883	0.633
0.928		0.947	0.881
0.722		0.947	0.957
		0.872	0.975
		0.939	0.814
		0.911	0.914
		0.955	0.895
		0.862	0.957
		0.929	0.949
		0.779	0.968
		0.536	0.958
		0.908	0.689
		0.958	0.902
		0.419	0.885
		0.942	0.529
		0.905	0.442
		0.792	0.89
		0.575	0.952
		0.862	0.94
		0.91	0.935
Shapiro-Wilk test
W	0.8395	0.8412	0.8011	0.7497
P value	<0.0001	<0.0001	<0.0001	<0.0001
Passed normality test (alpha=0.05)?	No	No	No	No
P value summary	****	****	****	****

## Sheet: 1E
Aspect ratio
ZT 1	ZT 7	ZT 13	ZT 19
1.959	2.995	1.883	1.213
3.665	1.372	1.62	1.276
1.211	1.376	1.427	2.121
1.066	1.405	1.362	1.135
1.313	1.289	1.328	1.111
2.111	1.045	1.232	1.679
1.204	1.313	1.426	1.508
1.198	1.288	1.646	1.197
1.427	1.24	2.569	1.035
2.92	1.506	2.347	1.508
1.263	1.214	1.694	1.137
2.037	1.238	1.149	4.313
1.649	1.51	1.397	1.307
1.617	1.4	2.549	2.061
1.473	1.815	1.46	2.373
4.303	1.428	1.67	1.189
1.641	1.277	2.682	1.363
1.196	1.35	2.73	2.646
1.315	1.482	1.509	1.018
1.088	1.139	1.773	2.802
2.544	3.667	1.559	1.904
2.135	1.05	1.846	1.103
1.233	1.41	1.322	2.002
1.597	1.188	4.619	1.372
1.3	1.076	1.267	1.088
1.669	1.268	2.325	1.116
1.523	1.371	1.178	1.132
1.357	3.943	1.317	1.102
1.414	1.153	1.706	1.223
1.411	1.582	1.56	1.246
5.656	1.96	1.454	1.223
2.797	1.277	1.505	1.146
3.025	1.288	2.009	1.318
1.12	2.201	1.633	1.276
1.708	2.583	1.742	1.271
2.218	1.112	1.998	1.071
1.587	1.553	3.124	1.249
1.253	2.595	1.235	1.94
1.955	1.669	2.858	1.092
2.311	1.235	1.256	1.327
1.533	1.556	1.125	1.087
2.989	3.253	2.504	1.408
2.84	1.969	1.275	1.076
1.202	1.307	2.207	1.49
1.123	1.218	1.153	2.429
1.524	1.423	1.666	1.184
2.512	1.478	1.225	1.142
1.391	1.545	1.449	1.709
1.552	1.43	1.472	1.291
2.077	2.278	1.317	1.462
1.344	2.37	1.344	1.04
4.668	5.723	2.164	1.362
1.423	1.841	2.152	1.676
1.613	2.336	1.712	3.765
1.457	1.365	1.951	1.463
1.304	2.343	1.773	1.115
1.593	1.753	2.92	1.185
1.172	1.292	1.723	1.767
2.243	1.224	2.068	1.01
2.56	1.555	1.372	1.281
2.351	1.341	1.079	1.587
1.271	2.45	4.836	1.157
2.883	2.773	1.482	2.153
2.448	1.158	1.068	1.18
2.169	4.176	2.374	2.229
1.385	3.699	1.115	1.052
1.214	4.249	1.519	1.403
1.945	2.03	1.105	2.549
2.122	2.141	1.161	1.304
1.597	2.589	4.324	1.859
2.623	1.263	1.129	2.621
2.205	1.311	1.475	3.436
1.615	1.518	1.782	1.167
3.628	1.735	1.781	1.604
2.58	1.123	1.873	1.11
1.066	1.482	1.352	2.054
4.135	2.687	1.159	1.985
1.428	1.524	1.079	3.265
1.293	1.58	2.241	2.386
1.648	2.392	1.179	1.772
4.753	2.596	1.176	1.082
2.143	4.559	1.138	1.111
1.322	1.749	1.335	1.031
1.119	1.134	1.314	1.838
1.047	1.028	1.234	1.276
1.911	1.422	1.319	2.214
1.137	1.481	2.971	1.189
1.503	1.054	3.79	1.174
1.328	1.182	1.054	6.919
1.071	2.131	1.217	1.078
1.833	2.667	1.505	1.295
3.779	1.584	1.182	2.694
1.035	1.597	1.156	2.373
1.311	1.863	1.584	2.154
2.111	2.227	1.038	1.524
1.271	1.393	1.317	1.207
1.143	1.122	1.205	1.467
2.037	2.302	1.069	1.312
3.57	1.213	2.407	1.049
1.087	3.501	1.942	2.153
1.224	1.304	1.729	1.366
1.309	1.772	5.716	1.291
1.799	3.7	1.256	1.119
1.651	1.433	1.796	1.286
1.099	1.674	2.727	1.172
1.549	1.292	2.727	1.563
1.312	1.671	1.08	1.403
1.093	1.057	1.213	1.075
6.671	1.277	1.266	1.782
1.29	1.376	1.209	1.799
2.717	1.124	1.26	1.155
1.523	1.091	1.732	1.801
1.213		1.236	1.243
2.01		1.503	3.498
1.392		3.153	1.088
2.702		1.238	1.354
1.525		4.145	1.869
1.443		3.558	1.425
1.652		1.401	4.227
2.157		1.242	1.209
1.832		1.753	1.063
3.102		1.041	2.224
1.934		1.383	1.546
		1.116	5.02
		1.291	1.476
		1.33	2.849
		4.159	1.773
		3.751
		1.251
		1.451
		1.933
		1.472
		3.174
		1.606
		1.335
		1.075
		3.283
3.672	1.3	3.413	2.109
1.405	2.566	2.236	1.123
1.441	1.998	1.249	1.427
1.841	1.836	1.184	1.113
1.352	1.067	1.083	1.219
1.505	1.418	1.203	1.199
1.204	1.357	2.109	1.355
1.573	1.762	1.496	1.628
2.461	2.958	1.162	2.151
1.109	1.957	1.117	1.442
1.537	1.419	1.056	1.823
1.785	3.301	1.799	1.872
1.907	1.886	1.261	1.531
1.897	1.617	2.43	2.378
3.31	1.284	1.142	5.047
1.11	1.477	1.115	1.24
1.18	1.289	2.057	1.184
1.192	1.182	1.167	1.053
1.59	1.11	1.177	2.201
1.405	1.631	1.122	1.245
1.817	1.183	1.417	2.517
1.259	2.007	1.271	1.14
1.461	1.119	1.285	1.312
1.067	1.388	1.151	1.167
1.06	1.299	1.278	1.857
1.232	1.644	1.05	1.428
1.515	2.946	1.185	1.696
1.036	4.408	2.361	1.713
1.075	4.453	3.049	1.723
1.303	2.932	1.65	1.427
1.322	1.593	1.022	2.03
1.203	1.177	1.172	3.635
1.014	1.063	1.078	1.589
1.468	1.316	1.423	1.157
1.842	1.259	1.25	1.717
1.276	1.078	1.576	1.122
1.142	1.057	1.492	1.539
2.251	3.821	1.225	1.218
1.052	2.621	1.913	1.722
1.352	1.663	1.623	1.281
1.305	1.124	1.046	1.939
1.737	4.467	1.805	1.762
1.14	4.375	2.569	2.322
1.686	2.44	1.683	1.132
2.194	1.359	2.593	1.232
1.634	2.591	1.234	2.493
1.032	2.75	1.937	2.24
1.156	1.697	1.184	3.685
1.215	1.425	1.332	2.762
1.775	1.253	1.161	1.949
1.109	1.891	1.06	1.017
1.228	2.556	1.788	1.398
3.485	3.418	1.87	1.116
1.174	3.807	1.307	1.558
1.498	1.248	2.934	1.307
1.145	1.681	1.389	1.551
1.201	5.848	1.463	1.327
2.107	2.536	1.246	1.221
2.765	1.407	1.474	1.13
2.49	5.879	1.087	1.234
1.787	1.219	1.822	1.064
1.541	3.976	1.593	1.055
2.093	1.197	3.657	1.169
1.494	1.34	2.779	1.347
1.555	5.68	1.208	2.033
1.655	5.076	1.079	1.32
1.552	1.878	1.618	1.359
1.172	1.751	1.713	2.082
5.805	1.914	1.306	1.275
1.768	1.098	3.876	2.011
1.735	2.785	2.257	1.079
3.024	3.466	3.057	3.642
2.656	1.394	1.413	1.063
1.873	3.221	1.418	1.794
1.028	2.148	2.207	1.418
1.904	2.47	3.329	1.282
1.813	1.375	1.885	2.161
2.053	1.042	1.047	1.65
1.043	1.364	1.011	1.112
3.285	2.307	1.327	1.598
1.21	2.356	2.665	1.328
1.812	1.642	1.133	1.452
1.988	1.184		2.065
1.907	1.551		4.687
1.274	1.588		4.267
1.126	1.378		1.3
2.077	1.056		4.427
1.483	1.209		1.236
1.415	2.63		1.776
1.952	1.489		1.538
2.302	1.871		1.075
4.458	1.193		1.713
1.274	3.228		1.082
1.082	1.43		1.189
3.387	1.198		1.146
1.228			1.505
1.046			1.693
1.195			1.773
1.092
2.452
1.088
1.044
1.01
1.191
2.764
1.135
1.437
1.639
1.584
1.027
1.211
1.037
1.107
1.742
2.249
1.3
1.727
1.33
1.245
2.126
1.045
2.383
1.34
1.082
1.233
1.541
2.017
1.434
2.273
1.966
2.02
1.576
5.985
1.5
5.581
2.149
1.19
1.787
1.175
2.981
1.466
1.092
2.529
2.648
1.575
1.083
1.11
3.265
1.267
1.115
2.997
7.462
3.546
2.767
2.39
3.206
1.329
3.407
1.286
1.276
1.915
2.502
1.452
3.039
2.144
1.518
1.096
3.44
3.186
2.075
1.706
1.5
1.457
2.202
1.346
1.41
1.982
2.272
1.922
1.072
1.92
1.831
1.628
2.052
1.166
2.759
1.341
1.861
1.479
1.569
1.566
1.139
1.848
1.189	2.626	1.392	1.065
2.756	2.661	1.227	1.466
2.33	1.943	2.084	1.235
3.525	2.45	1.819	1.324
2.298	2.72	1.481	2.102
4.586	1.312	1.831	1.162
1.044	3.723	1.212	1.242
2.066	2.061	1.877	1.472
2.662	1.104	1.468	1.696
1.148	1.289	1.209	1.234
1.268	1.416	2.111	1.404
1.358	1.309	1.663	1.27
1.456	1.536	1.813	1.223
1.274	1.192	1.556	1.417
1.616	1.823	1.625	2.283
1.109	3.118	1.487	2.173
1.302	1.402	1.436	1.348
2.358	1.849	1.568	1.628
1.021	1.158	1.63	1.142
2.863	1.64	2.191	3.374
3.366	1.262	1.6	1.225
1.072	1.238	1.102	1.235
3.284	2.057	1.374	1.09
1.926	1.34	1.552	1.558
1.306	1.477	1.609	1.265
2.187	2.303	2.157	1.485
2.985	1.079	1.324	3.336
3.929	1.416	1.699	1.119
2.283	3.147	1.552	2.664
1.158	1.739	3.471	2.288
3.767	1.714	1.433	1.574
2.082	1.482	2.371	1.731
1.383	1.505	3.169	3.005
1.445	1.06	2.868	4.808
1.146	3.253	1.764	2.492
1.185	1.091	1.028	1.329
3.001	1.501	1.098	1.94
2.303	1.612	1.18	1.431
1.226	2.597	1.07	4.431
1.105	1.893	5.061	1.493
2.326	1.226	1.098	1.838
1.17	2.344	3.605	2.476
1.208	1.281	3.921	1.247
2.256	3.481	1.381	2.274
1.408	1.876	2.246	2.123
1.217	1.164	3.861	1.215
1.422	1.245	1.223	1.282
1.63	3.356	1.656	1.369
2.52	1.992	1.518	1.292
1.157	1.756	2.009	1.511
1.333	1.242	2.254	1.549
1.727	1.631	1.099	1.208
2.232	1.67	1.596	3.821
1.299	2.746	1.324	1.109
1.596	1.841	2.631	2.611
1.671	1.193	1.785	1.293
1.909	4.436	2.819	1.102
2.158	1.82	1.617	1.162
2.052	1.034	1.501	1.394
1.899	1.272	1.521	2.932
1.676	4.493	1.922	1.434
1.462	3.662	1.393	1.479
1.805	1.862	2.752	2.427
1.073	6.219	3.404	1.144
2.093	1.896	1.547	3.574
1.153	4.885	1.373	2.238
1.307	2.824	1.277
1.383	1.818	1.246
1.209	2.087	1.942
1.055	1.661	1.349
1.065	2.573	1.661
2.382	1.529	1.732
1.135	1.059	1.256
1.627	1.951	1.919
1.56	1.464	1.066
1.668	2.03	1.106
1.184	1.208	1.262
	1.382	1.168
	2.628	1.242
	2.134	3.013
	1.453	1.199
	1.203	1.684
	2.161	1.174
	2.341	1.172
	1.4	1.28
	1.404	1.333
	1.765	3.987
	1.936	1.364
	1.572	1.832
	2.153	3.552
	2.472	5.758
	1.904	1.33
	1.42	1.247
	1.953	2.336
	1.338	1.478
	1.954	1.543
	2.814	1.157
	2.882	1.178
	1.41	1.719
	1.637	1.109
	4.498	1.396
	4.436	1.603
	2.077	2.506
	1.116	1.599
	1.035	2.625
	1.894	1.839
	1.133	1.584
	1.196	1.415
	3.514	2.307
	3.109	1.69
	1.129	2.343
	3.528	3.666
	1.352	2.33
	1.275	1.016
	1.245	1.974
	3.367	5.078
	1.729	1.561
	2.538	1.71
	2.851	1.365
	1.414	1.419
	1.169	1.065
	1.77	2.249
	1.888	1.481
	2.067	2.36
	1.724	2.119
	1.321	1.964
	3.134	1.681
	1.099	1.544
	1.96	1.979
	1.945	2.556
	1.391	4.185
	1.775	4.185
	2.112	1.869
	1.139	1.429
	1.707	2.412
	2.452	1.425
	1.769	1.066
	1.351	1.413
		1.53
		2.203
		1.96
		2.446
		2.781
1.161	2.182	1.481	2.103
3.7	2.24	1.688	1.919
1.086	1.358	1.744	1.418
1.117	1.466	1.28	1.266
1.51	1.635	4.857	1.439
1.963	1.941	1.75	1.156
1.834	2.017	1.342	3.005
1.381	1.275	1.75	1.362
1.614	1.795	1.252	3.511
1.428	2.51	1.328	2.816
2.912	2.724	3.687	1.909
1.266	1.137	2.089	1.309
1.277	1.303	4.298	1.165
1.42	1.981	3.07	1.374
1.02	1.165	2.109	2.472
1.307	2.253	1.228	1.337
1.549	1.607	4.703	1.292
1.588	1.277	1.315	1.275
1.302	1.235	3.493	1.184
1.398	1.355	1.855	1.178
4.354	1.826	1.653	1.323
3.735	1.225	1.618	1.287
1.8	1.13	1.82	1.185
1.181	1.101	1.283	1.303
1.759	1.23	2.448	1.534
1.655	1.524	1.429	1.195
1.983	1.234	1.382	2.12
1.083	1.12	1.682	1.729
1.212	1.255	1.949	2.182
1.132	1.156	1.435	1.526
1.813	1.705	1.407	1.312
1.351	1.461	3.232	1.724
2.879	1.244	2.101	1.143
2.156	1.463	1.37	1.272
2.281	1.763	1.764	1.15
1.47	3.906	3.022	1.775
3.031	1.103	5.771	2.067
1.072	2.206	1.364	2.052
1.963	1.06	1.11	3.068
3.183	1.261	1.687	1.628
3.58	1.898	1.283	1.51
3.443	2.135	1.206	1.393
5.67	1.503	2.235	1.619
2.151	1.326	1.518	2.153
1.316	1.897	2.195	2.178
1.236	1.187	1.662	1.146
1.082	1.905	1.057	1.809
1.516	1.383	2.779	1.921
1.588	2.108	1.914	3.121
1.647	2.199	1.238	1.166
1.381	1.294	1.241	1.208
1.436	1.968	1.741	1.344
1.121	1.617	1.441	1.375
1.154	2.321	1.043	1.25
1.493	1.193		1.162
1.094	1.897		1.105
1.294	1.743		1.135
4.448	1.175		1.234
1.642	1.253		1.409
3.014	1.181
2.131	1.199
2.889	1.578
4.434	1.683
1.243	1.097
5.473	1.368
1.286	2.022
1.277	1.535
1.556	1.232
5.921	1.679
1.353	1.798
1.123	1.304
1.379	1.512
1.447	3.454
2.517	1.983
3.228
1.507
2.594
1.149
1.307
1.836
3.208
2.261
2.112
3.131
1.327
1.175
1.298
3.158
1.025
1.798
2.777
1.051
1.853
1.124
1.251
1.602
1.49
2.397
2.275
1.057
2.493
1.419
1.853
1.475
1.34
1.76
3.022	1.26	1.323	1.286
1.408	1.796	1.198	1.308
1.11	1.528	1.08	1.249
1.58	1.758	1.523	1.227
2.148	3.059	1.343	1.986
1.406	1.444	1.786	1.941
2.923	2.108	1.09	1.394
2.151	1.439	1.382	1.235
1.261	1.358	1.52	1.206
2.137	1.604	1.233	1.412
1.343	1.396	1.823	1.19
1.115	1.692	1.116	1.081
1.115	2.973	1.426	1.211
2.142	2.084	1.143	1.223
1.164	2.352	1.159	1.554
1.795	2.616	3.298	1.069
2.303	1.282	1.628	1.276
1.647	1.523	2.732	1.286
1.939	1.441	1.409	1.023
1.357	3.724	1.126	1.371
3.45	4.154	1.864	1.203
2.755	2.822	1.136	2.384
1.131	3.158	2.796	1.737
1.279	1.541	1.13	2.448
1.105	2.224	1.405	1.242
1.241	1.693	1.135	1.648
1.935	2.033	1.022	1.71
3.294	1.658	1.87	1.283
1.334	1.464	2.004	2.587
3.112	1.265	1.542	1.232
3.08	1.286	1.525	1.208
1.184	1.702	1.259	3.851
3.52		1.155	2.691
1.919		1.191	1.06
1.285		1.641	1.188
1.489		1.744	3.509
1.533		2.108	1.169
1.899		1.383	1.123
1.628		1.737	1.366
1.866		2.53	1.158
1.334		1.591	1.202
4.134		1.285	1.419
2.516		1.337	1.706
1.163		1.151	1.225
1.474		1.136	1.153
1.46		1.195	3.189
1.324		1.226	2.716
1.47		1.901	1.65
1.292		1.982	1.15
1.849		1.327	1.041
1.73		1.09	1.776
1.26		1.332	1.449
1.639		1.762	1.566
1.172		2.539	1.142
1.053		1.594	1.168
1.238		1.291	1.103
2.329		1.292	1.224
		1.68	2.662
		1.195	1.473
		1.362	1.583
		1.103	3.896
		1.694	3.961
		1.317	1.634
		2.072	1.162
		3.303	1.279
		1.225	1.201
		1.211
		5.438
		1.335
		1.487
		2.132
		3.457
		1.69
		1.46
Shapiro-Wilk test
W	0.7725	0.7919	0.7651	0.7294
P value	<0.0001	<0.0001	<0.0001	<0.0001
Passed normality test (alpha=0.05)?	No	No	No	No
P value summary	****	****	****	****

## Sheet: 1F
Mitochondrial morphology
ZT 1	ZT 7	ZT 13	ZT 19			ZT 1	ZT 7	ZT 13	ZT 19			ZT 1	ZT 7	ZT 13	ZT 19			ZT 1	ZT 7	ZT 13	ZT 19
Small-Short						Small-Long						Big-Short						Big-Long
0.536585	0.607143	0.59854	0.622047			0.138211	0.151786	0.182482	0.110236			0.056911	0.044643	0.014599	0.055118			0.268293	0.196429	0.20438	0.212598
0.507772	0.452632	0.560976	0.561224			0.160622	0.094737	0.134146	0.22449			0.067358	0.084211	0.109756	0.05102			0.264249	0.368421	0.195122	0.163265
0.436363	0.405797	0.531469	0.454545			0.051948	0.231884	0.146853	0.045455			0.120779	0.043478	0.034965	0.061818			0.363636	0.318841	0.286713	0.318182
0.509434	0.518868	0.462963	0.610169			0.066038	0.207547	0.203704	0.101695			0.075472	0.056604	0.055556	0.050847			0.349057	0.216981	0.277778	0.237288
0.491228		0.594595	0.69697			0.105263		0.162162	0.030303			0.087719		0.094595	0.045455			0.315789		0.148649	0.227273
Shapiro-Wilk test						Shapiro-Wilk test						Shapiro-Wilk test						Shapiro-Wilk test
W	0.9092	0.9749	0.8962	0.9644		W	0.9424	0.9547	0.9732	0.8945		W	0.9261	0.8356	0.9474	0.9603		W	0.8878	0.9047	0.9102	0.9432
P value	0.463	0.8717	0.389	0.8385		P value	0.6833	0.7458	0.8953	0.38		P value	0.5699	0.1829	0.7185	0.8103		P value	0.3459	0.4547	0.4688	0.6889
Passed normality test (alpha=0.05)?	Yes	Yes	Yes	Yes		Passed normality test (alpha=0.05)?	Yes	Yes	Yes	Yes		Passed normality test (alpha=0.05)?	Yes	Yes	Yes	Yes		Passed normality test (alpha=0.05)?	Yes	Yes	Yes	Yes
P value summary	ns	ns	ns	ns		P value summary	ns	ns	ns	ns		P value summary	ns	ns	ns	ns		P value summary	ns	ns	ns	ns

## Sheet: 1G
Total synapses count per 100um						Excitatory synapses count per 100um						Inhibitory synapses count per 100um
CT 1	CT 7	CT 13	CT 19			CT 1	CT 7	CT 13	CT 19			CT 1	CT 7	CT 13	CT 19
0	0	2.63936	0			0	0	2.63936	0			0	0	0	0
4.53114	0	0	0			2.26557	0	0	0			2.26557	0	0	0
0	2.70212	3.77373	4.44919			0	2.70212	0	0			0	0	3.77373	4.44919
2.27299	0	3.32436	3.45531			2.27299	0	0	3.45531			0	0	3.32436	0
0	0	0	0			0	0	0	0			0	0	0	0
0	4.02447					0	0					0	4.02447
0	2.96595	3.54183	0			0	0	3.54183	0			0	2.96595	0	0
0	0	0	3.1746			0	0	0	0			0	0	0	3.1746
3.08813	2.93694	7.35105	4.70721			3.08813	0	3.67552	0			0	2.93694	3.67552	4.70721
0	1.66237	0				0	1.66237	0				0	0	0
0	0	3.37359				0	0	3.37359				0	0	0
8.38434						8.38434						0
3.3865	7.5123	4.37484	3.31873			0	3.75615	0	3.31873			0	3.75615	4.37484	0
0	6.93385	8.95897	2.36401			0	3.46693	4.47948	0			3.3865	3.46693	4.47948	2.36401
0	0	6.99179	0			0	0	3.49589	0			0	0	3.49589	0
0	0	3.17259	0			0	0	3.17259	0			0	0	0	0
	8.80514	3.2745	3.06626				6.60386	3.2745	0			0	2.20129	0	3.06626
			3.52361						3.52361						0
3.09205	2.64873	6.90894				3.09205	2.64873	6.90894				0	0	0
2.64438	0	0				0	0	0				2.64438	0	0
6.1736	3.79334	2.49035				0	3.79334	0				6.1736	0	2.49035
5.04554	6.03245	0				0	3.01623	0				5.04554	3.01623	0
3.14248	0	0				0	0	0				3.14248	0	0
	0						0						0
0	1.94028					0	1.94028					0	0
0	0					0	0					0	0
5.47975	4.33727					0	0					5.47975	4.33727
0	0					0	0					0	0
0	0					0	0					0	0
	3.20595						3.20595						0
	0						0						0
	0						0						0
	0						0						0
	0						0						0
Shapiro-Wilk test						Shapiro-Wilk test						Shapiro-Wilk test
W	0.7601	0.753	0.8732	0.8055		W	0.464	0.6568	0.7674	0.5228		W	0.6004	0.5879	0.6732	0.6985
P value	<0.0001	<0.0001	0.0134	0.0058		P value	<0.0001	<0.0001	0.0003	<0.0001		P value	<0.0001	<0.0001	<0.0001	0.0004
Passed normality test (alpha=0.05)?	No	No	No	No		Passed normality test (alpha=0.05)?	No	No	No	No		Passed normality test (alpha=0.05)?	No	No	No	No
P value summary	****	****	*	**		P value summary	****	****	***	****		P value summary	****	****	****	***

## Sheet: 1H
Area
CT 1	CT 7	CT 13	CT 19
0.142	0.163	0.076	0.135
0.165	0.118	0.083	0.075
0.148	0.143	0.119	0.206
0.101	0.215	0.116	0.086
0.159	0.152	0.179	0.139
0.098	0.172	0.08	0.135
0.343	0.136	0.044	0.047
0.182	0.158	0.06	0.012
0.192	0.107	0.09	0.142
0.263	0.171	0.084	0.205
0.141	0.14	0.082	0.219
0.158	0.121	0.084	0.139
0.111	0.102	0.098	0.182
0.128	0.208	0.067	0.059
0.205	0.134	0.135	0.148
0.064	0.188	0.173	0.081
0.092	0.191	0.276	0.083
0.245	0.263	0.155	0.05
0.127	0.092	0.125	0.08
0.1	0.152	0.061	0.09
0.145	0.355	0.34	0.108
0.141	0.304	0.138	0.195
0.263	0.17	0.131	0.217
0.265	0.182	0.103	0.095
0.366	0.121	0.184	0.327
0.159	0.159	0.086	0.122
0.148	0.12	0.399	0.203
0.326	0.104	0.088	0.122
0.259	0.116	0.114	0.121
0.098	0.158	0.076	0.161
0.137	0.103	0.061	0.124
0.146	0.169	0.073	0.156
0.126	0.193	0.093	0.305
0.2	0.174	0.151	0.121
0.196	0.098	0.123	0.115
0.107	0.231	0.176	0.205
0.312	0.267	0.175	0.099
0.154	0.13	0.054	0.235
0.173	0.128	0.104	0.084
0.177	0.114	0.063	0.141
0.245	0.133	0.054	0.371
0.189	0.168	0.11	0.151
0.145	0.219	0.078	0.292
0.125	0.258	0.076	0.123
0.063	0.171	0.116	0.187
0.215	0.127	0.107	0.146
0.103	0.251	0.137	0.186
0.067	0.277	0.101	0.315
0.1	0.13	0.051	0.227
0.138	0.173	0.112	0.049
0.179	0.256	0.173	0.088
0.11	0.088	0.156	0.127
0.261	0.229	0.276	0.13
0.098	0.15	0.081	0.113
0.146	0.175	0.118	0.049
0.211	0.079	0.066	0.159
0.345		0.146	0.062
0.103		0.129	0.035
0.101		0.203
0.163		0.225
0.086		0.212
0.369		0.1
0.176		0.328
0.226		0.13
0.109		0.119
0.102		0.079
0.068		0.191
0.229		0.1
0.225		0.137
0.087		0.11
0.187		0.063
0.133		0.083
0.137		0.12
0.427		0.072
0.254		0.095
0.172		0.124
0.138		0.123
0.077		0.119
0.099		0.177
0.11		0.117
0.165		0.15
0.219		0.086
0.112		0.143
0.344		0.113
0.194		0.172
0.167		0.188
0.119		0.112
0.084		0.097
0.179		0.13
		0.202
		0.087
		0.128
		0.11
		0.078
0.089	0.123	0.108	0.112
0.214	0.086	0.11	0.179
0.129	0.092	0.134	0.095
0.092	0.502	0.217	0.116
0.115	0.156	0.186	0.105
0.139	0.095	0.073	0.129
0.092	0.217	0.171	0.071
0.178	0.595	0.102	0.106
0.21	0.23	0.084	0.104
0.266	0.174	0.243	0.318
0.244	0.25	0.157	0.213
0.075	0.087	0.122	0.098
0.149	0.065	0.081	0.081
0.126	0.21	0.104	0.148
0.175	0.207	0.129	0.084
0.181	0.157	0.088	0.126
0.31	0.154	0.115	0.06
0.133	0.092	0.094	0.135
0.196	0.146	0.126	0.097
0.258	0.172	0.154	0.058
0.122	0.168	0.132	0.085
0.114	0.154	0.126	0.081
0.095	0.221	0.195	0.063
0.164	0.065	0.094	0.05
0.26	0.179	0.096	0.1
0.283	0.13	0.135	0.164
0.122	0.101	0.114	0.143
0.075	0.114	0.152	0.1
0.17	0.174	0.078	0.245
0.097	0.117	0.068	0.199
0.168	0.068	0.07	0.127
0.188	0.124	0.134	0.177
0.274	0.119	0.098	0.171
0.323	0.097	0.056	0.103
0.138	0.161	0.072	0.097
0.214	0.153	0.074	0.072
0.282	0.142	0.227	0.086
0.249	0.236	0.079	0.089
0.221	0.108	0.159	0.108
0.173	0.169	0.23	0.261
0.179	0.103	0.096	0.201
0.28	0.123	0.099	0.041
0.164	0.243	0.067	0.19
0.182	0.082	0.134	0.119
0.206	0.28	0.133	0.11
0.119	0.218	0.088	0.151
0.077	0.095	0.129	0.244
0.127	0.13	0.099	0.212
0.134	0.131	0.246	0.063
0.103	0.123	0.081	0.246
0.159	0.151	0.183	0.159
0.146	0.169	0.068	0.103
0.126	0.121	0.13	0.057
0.088	0.082	0.11	0.062
0.138	0.028	0.161	0.134
0.099	0.13	0.142	0.1
0.12	0.106	0.213	0.072
0.281	0.068	0.096	0.1
0.184	0.114	0.226	0.119
0.115	0.094	0.116	0.159
0.088	0.193	0.199	0.145
0.066	0.111	0.265	0.095
0.089	0.136	0.191	0.076
0.107	0.1	0.206	0.101
0.152	0.154	0.182	0.056
0.305	0.154	0.142	0.189
0.275	0.387	0.236	0.163
0.096	0.558	0.222	0.132
0.056	0.309	0.159	0.119
0.111	0.333	0.145	0.158
0.159	0.301	0.139	0.159
0.14	0.286	0.198	0.151
0.086	0.44	0.084	0.113
0.164	0.257	0.142	0.085
0.14	0.502	0.156	0.083
0.275	0.616	0.299	0.095
0.142	0.554	0.152
0.301	0.381	0.166
0.103	0.398	0.194
0.122	0.224	0.095
0.165	0.564	0.088
0.106	0.47	0.118
0.19	0.393	0.249
0.155	0.52	0.171
0.26	0.401	0.304
0.039	0.34	0.111
0.124	0.319	0.146
0.128	0.379	0.165
0.189	0.249	0.225
0.132	0.551	0.119
0.144	0.152	0.117
0.102	0.176	0.067
0.135	0.197
0.126	0.38
0.367	0.282
0.305	0.155
0.142	0.142
0.177	0.213
0.294	0.191
0.157	0.09
0.11	0.338
0.185	0.084
0.105
0.095
0.149
0.136
0.262
0.2
0.308
0.409
0.164
0.173
0.254
0.108
0.1
0.124
0.141
0.162
0.084
0.103
0.178
0.323
0.15
0.13
0.376
0.482
0.106
0.264
0.101	0.283	0.246	0.078
0.144	0.287	0.105	0.129
0.136	0.134	0.106	0.339
0.104	0.169	0.123	0.186
0.114	0.119	0.112	0.078
0.142	0.151	0.195	0.106
0.156	0.039	0.111	0.061
0.142	0.142	0.259	0.053
0.07	0.175	0.134	0.066
0.094	0.079	0.177	0.077
0.091	0.162	0.095	0.181
0.121	0.165	0.181	0.087
0.168	0.142	0.155	0.045
0.162	0.249	0.06	0.174
0.107	0.051	0.164	0.12
0.125	0.195	0.261	0.092
0.335	0.129	0.147	0.058
0.175	0.058	0.329	0.075
0.379	0.325	0.21	0.054
0.114	0.185	0.074	0.078
0.084	0.215	0.195	0.058
0.084	0.162	0.14	0.083
0.112	0.086	0.31	0.075
0.154	0.176	0.074	0.149
0.307	0.233	0.098	0.211
0.108	0.097	0.062	0.049
0.187	0.08	0.119	0.251
0.409	0.069	0.157	0.123
0.222	0.361	0.094	0.081
0.639	0.06	0.178	0.131
0.233	0.435	0.086	0.341
0.257	0.075	0.121	0.169
0.409	0.142	0.097	0.097
0.133	0.149	0.073	0.294
0.24	0.135	0.093	0.168
0.282	0.048	0.075	0.085
0.195	0.182	0.092	0.081
0.169	0.09	0.096	0.082
0.321	0.132	0.11	0.121
0.535	0.28	0.103	0.114
0.111	0.104	0.142	0.14
0.177	0.062	0.132	0.148
0.257	0.062	0.101	0.164
0.084	0.117	0.168	0.186
0.094	0.183	0.101	0.047
0.215	0.54	0.102	0.107
0.146	0.113	0.101	0.065
0.102	0.16	0.11	0.121
0.148	0.067	0.12	0.081
0.096	0.102	0.143	0.208
0.232		0.095	0.109
0.265		0.095	0.052
0.154		0.106	0.148
0.09		0.094	0.066
0.205		0.163	0.061
0.146		0.119	0.085
0.139		0.091	0.064
0.096		0.102	0.088
0.16		0.082	0.07
0.123		0.095	0.167
0.238		0.18	0.072
0.023		0.095	0.072
0.296		0.12	0.104
0.148		0.141	0.109
0.128		0.1	0.179
0.108		0.113	0.066
0.108		0.141	0.113
0.084		0.11	0.154
0.24			0.121
0.155			0.109
0.064			0.057
0.122			0.044
0.202			0.086
0.093			0.075
0.161			0.104
0.157			0.086
0.16			0.102
0.171			0.081
0.034			0.116
0.407			0.055
0.198			0.134
0.343			0.066
0.115			0.069
0.084			0.11
0.138			0.098
0.146			0.152
0.058			0.177
0.08
0.11
0.108
0.18	0.15	0.122	0.128
0.115	0.208	0.174	0.125
0.113	0.204	0.184	0.108
0.114	0.178	0.197	0.114
0.219	0.113	0.059	0.135
0.104	0.185	0.108	0.279
0.115	0.107	0.062	0.203
0.112	0.129	0.182	0.107
0.121	0.165	0.105	0.107
0.381	0.114	0.145	0.1
0.075	0.186	0.132	0.115
0.315	0.135	0.167	0.117
0.185	0.33	0.162	0.095
0.208	0.14	0.088	0.119
0.253	0.247	0.163	0.138
0.407	0.104	0.07	0.194
0.101	0.215	0.129	0.126
0.188	0.106	0.169	0.228
0.073	0.092	0.099	0.122
0.112	0.144	0.109	0.126
0.262	0.061	0.193	0.154
0.156	0.14	0.077	0.326
0.065	0.203	0.161	0.084
0.186	0.153	0.151	0.071
0.169	0.155	0.094	0.104
0.231	0.136	0.346	0.096
0.073	0.094	0.145	0.094
0.224	0.107	0.069	0.219
0.086	0.112	0.054	0.099
0.11	0.19	0.504	0.136
0.083	0.302	0.072	0.132
0.199	0.189	0.205	0.084
0.126	0.193	0.264	0.106
0.136	0.187	0.27	0.082
0.236	0.209	0.193	0.057
0.215	0.165	0.171	0.116
0.15	0.096	0.113	0.153
0.137	0.118	0.159	0.1
0.23	0.148	0.247	0.04
0.424	0.096	0.196	0.049
0.169	0.227	0.123	0.057
0.22	0.136	0.456	0.09
0.166	0.146	0.122	0.071
0.199	0.128	0.038	0.137
0.114	0.216	0.259	0.074
0.11	0.225	0.278	0.111
0.218	0.101	0.13	0.049
0.07	0.204	0.08	0.088
0.08	0.104	0.108	0.14
0.316	0.086	0.305	0.112
0.314	0.066	0.123	0.122
0.12	0.134		0.046
0.172	0.078		0.096
0.184	0.148		0.116
0.419	0.199		0.138
0.203	0.136		0.103
0.311	0.165		0.103
0.099	0.166		0.07
0.166	0.11		0.071
0.21	0.109		0.22
0.203	0.136		0.168
0.271	0.127		0.12
0.133	0.122		0.088
0.181	0.07		0.176
0.097	0.367		0.135
0.163	0.107		0.089
0.104	0.621		0.319
0.097	0.131		0.144
0.191	0.104		0.111
0.071	0.164		0.109
0.196	0.194		0.238
0.346	0.22		0.144
0.095	0.075		0.083
	0.163		0.169
	0.235		0.218
	0.274		0.369
	0.273		0.153
	0.182		0.146
	0.143		0.121
	0.23		0.124
	0.141		0.109
	0.197		0.187
	0.152		0.084
	0.081		0.164
	0.135		0.223
	0.088		0.114
			0.166
			0.153
			0.091
			0.182
			0.161
			0.107
			0.106
			0.141
			0.132
0.224	0.346	0.177	0.247
0.184	0.276	0.115	0.138
0.184	0.343	0.096	0.067
0.115	0.233	0.119	0.123
0.091	0.112	0.141	0.057
0.179	0.306	0.068	0.203
0.098	0.197	0.161	0.11
0.184	0.248	0.143	0.342
0.192	0.158	0.101	0.102
0.217	0.151	0.064	0.094
0.164	0.125	0.169	0.3
0.14	0.221	0.069	0.09
0.105	0.095	0.091	0.156
0.64	0.358	0.093	0.193
0.104	0.204	0.095	0.103
0.572	0.128	0.167	0.048
0.31	0.123	0.348	0.073
0.211	0.371	0.058	0.093
0.158	0.123	0.082	0.077
0.186	0.084	0.104	0.13
0.085	0.085	0.118	0.072
0.045	0.302	0.091	0.068
0.172	0.156	0.064	0.061
0.165	0.125	0.094	0.142
0.145	0.256	0.174	0.126
0.101	0.294	0.089	0.132
0.105	0.154	0.188	0.09
0.147	0.341	0.06	0.291
0.284	0.107	0.102	0.09
0.079	0.148	0.138	0.12
0.198	0.129	0.279	0.153
0.087	0.385	0.359	0.124
0.143	0.365	0.145	0.213
0.109	0.205	0.182	0.147
0.281	0.127	0.122	0.12
0.557	0.286	0.143	0.081
0.097	0.108	0.23	0.136
0.045	0.374	0.098	0.089
	0.221	0.068	0.144
	0.183	0.12	0.137
	0.23	0.178	0.086
	0.123	0.106	0.07
	0.192	0.126	0.105
	0.067	0.191	0.101
	0.185	0.097	0.147
	0.21	0.108	0.12
	0.236	0.091	0.238
	0.213	0.103	0.079
	0.364	0.21	0.132
	0.315	0.087	0.157
	0.193	0.146	0.128
	0.138	0.155	0.106
	0.11	0.387	0.066
	0.177	0.08	0.144
	0.218	0.101	0.129
	0.145	0.16	0.183
	0.131	0.175	0.15
	0.198	0.16	0.148
	0.106	0.183	0.096
	0.195	0.141	0.106
	0.106	0.219	0.14
		0.187	0.209
		0.081	0.143
		0.235	0.152
		0.112	0.074
		0.206	0.08
		0.113	0.101
		0.196	0.191
		0.092	0.149
		0.133	0.282
		0.097	0.163
		0.272	0.106
		0.08	0.081
		0.09	0.208
		0.126	0.173
		0.105	0.112
		0.123	0.197
		0.09	0.222
		0.117	0.089
		0.093	0.154
		0.159	0.105
		0.159	0.085
			0.15
			0.137
			0.158
			0.179
			0.078
			0.096
			0.123
			0.274
			0.163
			0.144
			0.054
			0.08
			0.119
			0.158
			0.198
			0.187
			0.191
			0.088
			0.249
			0.194
			0.07
			0.098
			0.163
			0.173
			0.112
			0.182
			0.1
			0.103
			0.071
			0.102
			0.062
			0.04
			0.089
			0.116
			0.105
			0.081
			0.15
			0.047
			0.072
			0.091
			0.406
			0.1
			0.133
			0.135
			0.073
			0.583
			0.135
			0.237
			0.104
			0.123
			0.082
			0.078
			0.212
			0.051
			0.169
			0.12
			0.093
			0.055
			0.168
			0.116
			0.109
			0.171
			0.07
			0.125
			0.22
			0.077
			0.054
			0.118
Shapiro-Wilk test
W	0.8623	0.8455	0.8624	0.8699
P value	<0.0001	<0.0001	<0.0001	<0.0001
Passed normality test (alpha=0.05)?	No	No	No	No
P value summary	****	****	****	****

## Sheet: 1I
Circularity
CT 1	CT 7	CT 13	CT 19
0.933	0.946	0.933	0.932
0.919	0.923	0.867	0.943
0.548	0.953	0.952	0.901
0.941	0.951	0.947	0.935
0.932	0.932	0.918	0.933
0.943	0.905	0.883	0.75
0.793	0.958	0.906	0.922
0.912	0.912	0.951	0.915
0.876	0.928	0.955	0.947
0.918	0.9	0.865	0.656
0.939	0.881	0.856	0.785
0.938	0.945	0.969	0.83
0.977	0.937	0.81	0.587
0.966	0.86	0.901	0.919
0.579	0.942	0.564	0.919
0.897	0.774	0.853	0.952
0.958	0.316	0.649	0.944
0.97	0.854	0.619	0.861
0.967	0.942	0.919	0.928
0.941	0.947	0.944	0.919
0.926	0.923	0.275	0.925
0.941	0.848	0.824	0.512
0.885	0.928	0.898	0.832
0.891	0.895	0.938	0.931
0.71	0.927	0.453	0.481
0.929	0.924	0.792	0.905
0.94	0.875	0.354	0.908
0.97	0.937	0.759	0.837
0.846	0.955	0.948	0.935
0.949	0.915	0.863	0.812
0.98	0.937	0.918	0.951
0.923	0.957	0.694	0.891
0.937	0.928	0.95	0.56
0.775	0.782	0.483	0.934
0.958	0.906	0.957	0.937
0.907	0.856	0.914	0.907
0.884	0.856	0.488	0.927
0.795	0.895	0.93	0.927
0.935	0.895	0.941	0.858
0.969	0.726	0.805	0.899
0.928	0.689	0.943	0.531
0.957	0.893	0.872	0.927
0.901	0.895	0.929	0.56
0.95	0.842	0.805	0.914
0.931	0.912	0.962	0.937
0.942	0.895	0.941	0.843
0.948	0.795	0.954	0.887
0.902	0.901	0.861	0.774
0.919	0.832	0.953	0.778
0.97	0.907	0.822	0.899
0.962	0.855	0.958	0.854
0.943	0.948	0.851	0.909
0.469	0.743	0.931	0.896
0.936	0.949	0.924	0.927
0.887	0.937	0.945	0.768
0.614	0.937	0.946	0.941
0.806		0.883	0.917
0.961		0.964	0.837
0.913		0.961
0.95		0.905
0.953		0.813
0.522		0.945
0.93		0.861
0.72		0.939
0.945		0.887
0.921		0.966
0.925		0.619
0.847		0.903
0.927		0.953
0.914		0.912
0.96		0.946
0.947		0.916
0.932		0.855
0.454		0.931
0.785		0.914
0.963		0.944
0.921		0.925
0.921		0.844
0.901		0.793
0.923		0.885
0.961		0.939
0.856		0.966
0.932		0.935
0.483		0.943
0.757		0.941
0.952		0.959
0.959		0.973
0.941		0.936
0.931		0.91
		0.973
		0.964
		0.96
		0.94
		0.923
0.887	0.922	0.958	0.796
0.748	0.918	0.953	0.801
0.738	0.949	0.959	0.923
0.894	0.877	0.926	0.928
0.919	0.945	0.713	0.876
0.891	0.931	0.953	0.874
0.93	0.939	0.853	0.943
0.659	0.699	0.964	0.939
0.788	0.948	0.901	0.928
0.54	0.842	0.657	0.429
0.534	0.947	0.811	0.816
0.873	0.927	0.888	0.863
0.769	0.942	0.934	0.941
0.94	0.949	0.967	0.448
0.953	0.936	0.868	0.919
0.915	0.95	0.96	0.779
0.944	0.951	0.953	0.907
0.928	0.935	0.961	0.903
0.784	0.833	0.931	0.954
0.445	0.948	0.894	0.895
0.806	0.957	0.958	0.847
0.753	0.921	0.889	0.9
0.829	0.629	0.865	0.834
0.969	0.913	0.966	0.865
0.72	0.704	0.961	0.667
0.917	0.851	0.841	0.447
0.925	0.739	0.947	0.807
0.937	0.939	0.962	0.911
0.644	0.934	0.937	0.76
0.953	0.955	0.878	0.887
0.934	0.956	0.956	0.883
0.956	0.872	0.95	0.679
0.67	0.933	0.809	0.921
0.489	0.945	0.913	0.887
0.968	0.946	0.949	0.696
0.905	0.942	0.8	0.945
0.482	0.956	0.741	0.91
0.803	0.72	0.879	0.896
0.859	0.944	0.821	0.72
0.949	0.959	0.752	0.546
0.673	0.805	0.926	0.789
0.852	0.933	0.956	0.899
0.838	0.526	0.949	0.787
0.693	0.949	0.779	0.916
0.549	0.788	0.897	0.936
0.926	0.824	0.751	0.479
0.938	0.939	0.961	0.542
0.933	0.959	0.873	0.82
0.925	0.867	0.641	0.933
0.91	0.945	0.973	0.592
0.897	0.616	0.936	0.574
0.871	0.871	0.945	0.93
0.964	0.958	0.538	0.892
0.932	0.906	0.847	0.911
0.936	0.963	0.894	0.703
0.947	0.967	0.961	0.804
0.9	0.945	0.873	0.748
0.657	0.896	0.965	0.902
0.816	0.945	0.799	0.858
0.797	0.951	0.968	0.593
0.938	0.945	0.949	0.752
0.93	0.943	0.724	0.685
0.897	0.952	0.85	0.926
0.813	0.931	0.897	0.953
0.826	0.954	0.935	0.914
0.486	0.953	0.874	0.82
0.573	0.863	0.854	0.86
0.953	0.707	0.317	0.886
0.98	0.954	0.94	0.917
0.249	0.947	0.928	0.828
0.882	0.915	0.939	0.725
0.441	0.955	0.716	0.711
0.218	0.959	0.638	0.892
0.555	0.958	0.959	0.809
0.881	0.967	0.835	0.955
0.879	0.958	0.812	0.914
0.612	0.938	0.889	0.593
0.626	0.948	0.934	0.902
0.951	0.971	0.964	0.334
0.827	0.938	0.935	0.571
0.942	0.965	0.944	0.95
0.938	0.962	0.919	0.951
0.934	0.955	0.617	0.803
0.917	0.963	0.91	0.922
0.693	0.954	0.875	0.711
0.938	0.965	0.887	0.845
0.948	0.948	0.895	0.734
0.953	0.959	0.919	0.957
0.923	0.948	0.874	0.911
0.969	0.905	0.937	0.655
0.949	0.96	0.578	0.808
0.955	0.961	0.905	0.861
0.939	0.759		0.757
0.945	0.566		0.657
0.652	0.958		0.944
0.902	0.916		0.746
0.916	0.827		0.941
0.885	0.87		0.799
0.639	0.911		0.946
0.932	0.928		0.752
0.962	0.771		0.905
0.918	0.943		0.853
0.938			0.614
0.956			0.916
0.937			0.909
0.897			0.725
0.66			0.642
0.9
0.529
0.646
0.916	0.726	0.957	0.595
0.914	0.87	0.929	0.713
0.934	0.946	0.967	0.552
0.896	0.844	0.938	0.843
0.96	0.641	0.95	0.957
0.936	0.928	0.924	0.815
0.936	0.952	0.946	0.954
0.541	0.923	0.454	0.913
0.863	0.974	0.953	0.914
0.917	0.941	0.909	0.624
0.787	0.93	0.883	0.86
0.429	0.864	0.885	0.55
0.77	0.958	0.947	0.724
0.908	0.759	0.922	0.857
0.542	0.848	0.952	0.741
0.416	0.587	0.92	0.923
0.844	0.951	0.857	0.882
0.503	0.948	0.55	0.907
0.917	0.8	0.626	0.692
0.953	0.939	0.918	0.916
0.917	0.781	0.687	0.868
0.939	0.958	0.857	0.469
0.919	0.953	0.708	0.886
0.588	0.952	0.963	0.927
0.917	0.741	0.597	0.93
0.845	0.938	0.875	0.855
0.946	0.945	0.961	0.902
0.949	0.908	0.806	0.838
0.798	0.702	0.889	0.436
0.927	0.914	0.797	0.909
0.945	0.487	0.847	0.84
0.946	0.955	0.954	0.769
0.907	0.885	0.89	0.839
0.938	0.945	0.936	0.528
0.751	0.585	0.926	0.876
0.953	0.958	0.936	0.685
0.703	0.841	0.899	0.62
0.955	0.95	0.927	0.686
0.824	0.941	0.951	0.873
0.965	0.627	0.953	0.916
0.963	0.848	0.941	0.92
0.733	0.942	0.949	0.852
0.831	0.9	0.944	0.914
0.962	0.79	0.934	0.958
0.568	0.929	0.94	0.939
0.487	0.526	0.769	0.615
0.904	0.966	0.914	0.886
0.45	0.947	0.928	0.87
0.949	0.944	0.909	0.931
0.711	0.923	0.908	0.876
0.603		0.944	0.883
0.924		0.942	0.886
0.927		0.838	0.775
0.747		0.942	0.923
0.841		0.939	0.671
0.613		0.878	0.769
0.473		0.896	0.923
0.264		0.941	0.936
0.859		0.917	0.852
0.883		0.89	0.905
0.591		0.974	0.875
0.938		0.943	0.584
0.943		0.884	0.927
0.809		0.941	0.948
0.956		0.954	0.904
0.963		0.949	0.925
0.943		0.819	0.87
0.776		0.811	0.887
0.612			0.901
0.525			0.941
0.882			0.943
0.965			0.431
0.871			0.922
0.818			0.825
0.837
0.959
0.768
0.931
0.751
0.953
0.632
0.933
0.907	0.895	0.942	0.942
0.928	0.754	0.965	0.802
0.956	0.929	0.831	0.819
0.949	0.946	0.874	0.527
0.535	0.925	0.945	0.943
0.928	0.888	0.944	0.955
0.941	0.942	0.941	0.888
0.934	0.958	0.92	0.889
0.753	0.725	0.952	0.947
0.924	0.957	0.939	0.571
0.867	0.922	0.901	0.866
0.929	0.952	0.939	0.917
0.843	0.966	0.787	0.944
0.908	0.76	0.966	0.76
0.923	0.964	0.97	0.956
0.461	0.735	0.961	0.935
0.912	0.968	0.948	0.938
0.368	0.961	0.833	0.88
0.891	0.927	0.94	0.868
0.953	0.926	0.889	0.924
0.945	0.921	0.921	0.96
0.437	0.963	0.958	0.898
0.909	0.967	0.964	0.92
0.933	0.96	0.869	0.968
0.902	0.949	0.959	0.94
0.941	0.932	0.838	0.843
0.493	0.946	0.965	0.836
0.923	0.949	0.926	0.924
0.869	0.872	0.961	0.937
0.834	0.779	0.409	0.859
0.774	0.825	0.963	0.807
0.916	0.953	0.968	0.866
0.903	0.653	0.567	0.95
0.939	0.861	0.824	0.875
0.949	0.865	0.939	0.966
0.357	0.937	0.896	0.672
0.843	0.855	0.95	0.79
0.405	0.912	0.955	0.952
0.392	0.879	0.946	0.905
0.417	0.951	0.946	0.942
0.864	0.497	0.954	0.929
0.61	0.907	0.505	0.456
0.933	0.96	0.955	0.849
0.867	0.939	0.918	0.747
0.945	0.929	0.673	0.721
0.726	0.947	0.905	0.474
0.803	0.93	0.935	0.957
0.89	0.957	0.93	0.974
0.716	0.933	0.953	0.764
0.549	0.953	0.622	0.876
0.483	0.943	0.929	0.939
0.321	0.926		0.899
0.952	0.959		0.762
0.58	0.946		0.888
0.93	0.916		0.954
0.913	0.948		0.964
0.884	0.86		0.685
	0.932		0.763
	0.723		0.939
	0.927		0.925
	0.923		0.905
	0.954		0.93
	0.911		0.905
	0.928		0.646
	0.748		0.934
	0.963		0.877
	0.432		0.923
	0.923		0.911
	0.904		0.93
	0.748		0.966
	0.769		0.945
	0.957		0.848
	0.938		0.956
	0.93		0.941
	0.784		0.931
	0.73		0.936
	0.782		0.959
	0.922		0.768
	0.884		0.87
	0.908		0.872
	0.972		0.948
	0.924		0.954
	0.808		0.607
	0.942		0.917
	0.945		0.341
	0.917		0.839
			0.885
			0.567
			0.901
			0.164
			0.51
			0.949
			0.838
0.943	0.88	0.869	0.867
0.967	0.96	0.959	0.923
0.947	0.848	0.971	0.872
0.865	0.478	0.962	0.932
0.972	0.954	0.955	0.794
0.964	0.922	0.968	0.918
0.937	0.963	0.9	0.798
0.76	0.928	0.891	0.925
0.48	0.957	0.928	0.931
0.913	0.943	0.947	0.862
0.871	0.934	0.744	0.923
0.954	0.962	0.951	0.66
0.913	0.924	0.966	0.953
0.957	0.756	0.839	0.717
0.937	0.934	0.865	0.89
0.917	0.956	0.895	0.671
0.948	0.968	0.826	0.796
0.968	0.846	0.947	0.864
0.725	0.966	0.844	0.84
0.531	0.971	0.922	0.912
0.933	0.954	0.927	0.93
0.926	0.9	0.919	0.948
0.747	0.954	0.958	0.799
0.65	0.959	0.913	0.938
0.918	0.891	0.612	0.951
0.481	0.963	0.908	0.961
0.933	0.949	0.875	0.945
0.923	0.958	0.885	0.858
0.729	0.964	0.878	0.912
0.933	0.974	0.867	0.883
0.597	0.967	0.469	0.837
0.903	0.818	0.655	0.925
0.835	0.946	0.59	0.951
0.927	0.918	0.612	0.899
0.79	0.955	0.876	0.911
0.974	0.864	0.89	0.959
0.968	0.96	0.664	0.912
0.874	0.965	0.854	0.893
0.95	0.962	0.967	0.869
0.869	0.957	0.421	0.822
0.508	0.963	0.788	0.961
0.873	0.96	0.801	0.842
0.793	0.967	0.907	0.93
0.922	0.949	0.975	0.927
0.946	0.88	0.794	0.95
0.82	0.933	0.959	0.642
0.949	0.961	0.951	0.807
0.851	0.934	0.969	0.778
0.804	0.718	0.927	0.957
0.856	0.962	0.944	0.884
0.756	0.639	0.951	0.923
0.952	0.953	0.783	0.932
0.528	0.956	0.531	0.941
0.692	0.965	0.933	0.608
0.31	0.945	0.748	0.948
0.881	0.962	0.949	0.942
0.838	0.966	0.966	0.931
0.938	0.927	0.953	0.897
0.926	0.967	0.849	0.752
0.59	0.966	0.925	0.933
0.864	0.96	0.922	0.57
0.961		0.897	0.903
0.746		0.969	0.928
0.847		0.936	0.941
0.865		0.931	0.861
0.841		0.833	0.909
0.93		0.955	0.648
0.708		0.959	0.909
0.87		0.872	0.949
0.628		0.955	0.937
0.943		0.651	0.924
0.783		0.785	0.931
0.946		0.97	0.908
0.464		0.94	0.828
0.369		0.845	0.956
0.838		0.961	0.926
0.887		0.816	0.949
		0.968	0.928
		0.942	0.92
		0.952	0.938
		0.947	0.787
		0.825	0.716
			0.941
			0.955
			0.598
			0.933
			0.951
			0.942
			0.843
			0.937
			0.91
			0.937
			0.96
			0.944
			0.949
			0.915
			0.899
			0.886
			0.909
			0.929
			0.933
			0.862
			0.495
			0.869
			0.927
			0.912
			0.388
			0.966
			0.671
			0.895
			0.944
			0.337
			0.682
			0.376
			0.673
			0.896
			0.818
			0.907
			0.632
			0.927
			0.82
			0.883
			0.942
			0.935
			0.911
			0.813
			0.943
			0.944
			0.963
			0.945
			0.94
			0.773
			0.922
			0.952
Shapiro-Wilk test
W	0.7749	0.6889	0.7086	0.7799
P value	<0.0001	<0.0001	<0.0001	<0.0001
Passed normality test (alpha=0.05)?	No	No	No	No
P value summary	****	****	****	****

## Sheet: 1J
Mitochondrial morphology
CT 1	CT 7	CT 13	CT 19			CT 1	CT 7	CT 13	CT 19			CT 1	CT 7	CT 13	CT 19			CT 1	CT 7	CT 13	CT 19
Small-Short						Small-Long						Big-Short						Big-Long
0.438202	0.339286	0.595745	0.482759			0	0	0.12766	0.0689655			0.359551	0.482143	0.117021	0.241379			0.202247	0.178571	0.159574	0.206897
0.351648	0.323529	0.48913	0.526316			0.0769231	0.0490196	0.0543478	0.118421			0.21978	0.490196	0.217391	0.0657895			0.351648	0.137255	0.23913	0.289474
0.4	0.44	0.617647	0.45977			0.0266667	0.04	0.0588235	0.241379			0.266667	0.24	0.205882	0.0229885			0.173333	0.28	0.117647	0.275862
0.445783	0.453488	0.490196	0.610526			0.0361446	0.0232558	0	0.031579			0.168675	0.325581	0.333333	0.136842			0.349398	0.197674	0.176471	0.221053
0.357143	0.360656	0.47561	0.513889			0	0	0.121951	0.0972222			0.357143	0.540984	0.207317	0.166667			0.285714	0.0983607	0.195122	0.222222
0.210526			0.551282			0.157895			0.0384615			0.263158			0.192308			0.368421			0.217949
Shapiro-Wilk test						Shapiro-Wilk test						Shapiro-Wilk test						Shapiro-Wilk test
W	0.865	0.865	0.7952	0.9708		W	0.8488	0.8819	0.9088	0.8583		W	0.9188	0.8893	0.9045	0.9691		W	0.8601	0.9742	0.9956	0.8062
P value	0.2071	0.2466	0.074	0.8975		P value	0.1538	0.3181	0.4607	0.1835		P value	0.4965	0.3534	0.4353	0.8866		P value	0.1896	0.9014	0.9952	0.0668
Passed normality test (alpha=0.05)?	Yes	Yes	Yes	Yes		Passed normality test (alpha=0.05)?	Yes	Yes	Yes	Yes		Passed normality test (alpha=0.05)?	Yes	Yes	Yes	Yes		Passed normality test (alpha=0.05)?	Yes	Yes	Yes	Yes
P value summary	ns	ns	ns	ns		P value summary	ns	ns	ns	ns		P value summary	ns	ns	ns	ns		P value summary	ns	ns	ns	ns

## Sheet: 2C
Area
CTRL ZT7	Mfn2-/- ZT7	CTRL ZT19	Mfn2-/- ZT19
0.173	0.543	0.065	0.364
0.145	0.413	0.068	0.085
0.204	0.43	0.039	0.141
0.179	0.217	0.116	0.284
0.395	0.253	0.109	0.393
0.088	0.312	0.106	0.265
0.181	0.17	0.075	0.084
0.2	0.2	0.069	0.251
0.136	0.326	0.104	0.128
0.41	0.624	0.304	0.723
0.151	0.653	0.054	0.567
0.196	0.141	0.09	0.357
0.737	0.065	0.153	0.08
0.181	0.197	0.063	0.2
0.164	0.192	0.145	0.1
0.122	0.154	0.127	0.121
	0.093	0.333	0.203
	0.129	0.022	0.495
	0.186	0.196	0.347
	0.099	0.064	0.677
	0.099	0.24	0.398
	0.142	0.058	0.59
	0.28	0.061	0.287
	0.194	0.088	0.428
	0.265	0.084	0.358
	0.386	0.065	0.089
		0.059	0.104
		0.077	0.164
		0.038	0.328
		0.078	0.088
		0.065	0.536
		0.042	0.317
		0.185
		0.059
		0.112
		0.065
		0.069
		0.077
		0.098
		0.084
		0.129
		0.049
		0.12
		0.109
		0.041
		0.121
		0.101
		0.07
		0.124
		0.037
		0.104
		0.106
		0.072
		0.072
		0.176
		0.12
		0.117
		0.059
0.124	0.287	0.124	0.086
0.076	0.166	0.072	0.047
0.135	0.468	0.096	0.078
0.122	0.375	0.149	0.133
0.537	0.207	0.113	0.109
0.223	0.107	0.063	0.089
0.25	0.103	0.069	0.036
1.065	0.165	0.052	0.043
0.151	0.306	0.117	0.297
0.109	0.138	0.063	0.078
0.238	0.098	0.129	0.075
0.271	0.18	0.092	0.088
0.157	0.228	0.409	0.058
0.176	0.265	0.09	0.092
0.248	0.175	0.14	0.091
0.122	0.155	0.092	0.264
0.197	0.119	0.093	0.133
0.283	0.179	0.062	0.112
0.194	0.113	0.188	0.355
0.115	0.229	0.118	0.178
0.243	0.471	0.104	0.107
0.093	0.473	0.125	0.396
0.197	0.484	0.129
0.123	0.221	0.042
0.243	0.261	0.196
0.229	0.208	0.093
0.113	0.23	0.125
0.347	0.24	0.204
0.583	0.116	0.106
0.169	0.252	0.166
0.122	0.219	0.081
0.113	0.505	0.166	0.141
0.281	0.299	0.104	0.196
0.221	0.263	0.111	0.148
0.235	0.531	0.132	0.247
0.118	0.41	0.097	0.298
0.096	0.621	0.34	0.071
0.195	0.201	0.082	0.116
0.138	0.372	0.182	0.214
0.163	0.739	0.21	0.216
0.227	0.369	0.17	0.378
0.085	0.504	0.059	0.229
0.22	0.107	0.059	0.12
0.147	0.285	0.201	0.286
0.141	0.261	0.031	0.126
0.102	0.092	0.129	0.299
0.122	0.059	0.137	0.241
0.168	0.399	0.215	0.304
0.304	0.13	0.107	0.186
0.111	0.119	0.093	0.083
0.275	0.09	0.311	0.099
0.286	0.089	0.134	0.151
0.093	0.072	0.18	0.051
0.166	0.121	0.08	0.194
0.229	0.215	0.112	0.06
0.175	0.168	0.07	0.098
0.184	0.356	0.065	0.109
0.724	0.77	0.142	0.114
0.124	0.389	0.07	0.047
0.094	0.841	0.079	0.441
0.208	0.213	0.162	0.185
0.132	0.543	0.191	0.086
0.112	0.342	0.105	0.383
0.12	0.139	0.099	0.283
0.203	0.322	0.099	0.071
0.173	0.338	0.042	0.053
0.092	0.542	0.077	0.352
0.146	0.152	0.12	0.333
0.247	0.155	0.296	0.102
0.211	0.219	0.162	0.33
0.16	0.212	0.097	0.363
0.212		0.076	0.205
0.261		0.107	0.278
0.178		0.154	0.641
0.225		0.074	0.934
0.127		0.122	0.696
0.186		0.11	0.157
0.114		0.24	0.136
0.207		0.031	0.182
0.244		0.097	0.147
0.19		0.074	0.063
0.117		0.207	0.253
0.25		0.095	0.12
0.147		0.109	0.118
0.176		0.145	0.06
0.203		0.146	0.07
0.25		0.102	0.54
0.143		0.051	0.165
0.13		0.1	0.926
0.172		0.127	0.861
0.082		0.093	0.131
0.068		0.092	0.144
		0.115	0.176
		0.11	0.853
		0.046	0.91
		0.106	0.674
		0.061	0.346
		0.199	0.535
0.094	0.177	0.066	0.276
0.074	0.136	0.081	0.139
0.243	0.236	0.085	0.194
0.084	0.18	0.105	0.146
0.085	0.053	0.068	0.076
0.184	0.092	0.063	0.099
0.173	0.13	0.105	0.337
0.104	0.156	0.086	0.132
0.084	0.168	0.073	0.102
0.12	0.12	0.058	0.143
0.135	0.198	0.045	0.478
0.141	0.123	0.054	0.204
0.117	0.228	0.107	0.176
0.134	0.115	0.059	0.136
0.303	0.378	0.065	0.117
0.109	0.106	0.095	0.12
0.117	0.173	0.237	0.181
0.173	0.178	0.067	0.495
0.19	0.241	0.062	0.544
0.165	0.17	0.065	0.778
0.205	0.136	0.07	0.105
0.123	0.107	0.053	0.1
0.1	0.103	0.042	0.066
0.094	0.251	0.055	0.118
0.138	0.111	0.062	0.201
0.201	0.104	0.048	0.312
0.091		0.176	0.192
0.086		0.05	0.143
0.281		0.069	0.196
0.081		0.199
0.163		0.057
0.14		0.06
0.271		0.058
0.271		0.243
0.099		0.049
0.086		0.076
0.181		0.059
0.3	0.139	0.056	0.075
0.106	0.11	0.131	0.035
0.13	0.193	0.06	0.262
0.145	0.137	0.117	0.078
0.178	0.074	0.062	0.271
0.285	0.077	0.082	0.075
0.373	0.057	0.16	0.173
0.163	0.152	0.075	0.184
0.168	0.052	0.187	0.126
0.172	0.047	0.058	0.108
0.211	0.124	0.233	0.165
0.192	0.07	0.077	0.052
0.126	0.08	0.077	0.061
0.095	0.085	0.052	0.128
0.139	0.027	0.08	0.064
0.085	0.129	0.087	0.729
0.166	0.077	0.074	0.572
0.266	0.06	0.084	1.046
0.472	0.23	0.148	0.165
0.339	0.189	0.086	0.14
0.224	0.062	0.101	0.06
0.228	0.073	0.095	0.117
0.16	0.134	0.12	0.081
0.092	0.143	0.037	0.206
0.126	0.065	0.06	0.094
0.17	0.127	0.354	0.068
0.207	0.083	0.052	0.135
0.085	0.072	0.052	0.078
0.151	0.115	0.06	0.065
0.137	0.14	0.092	0.266
0.088	0.097	0.057	0.055
0.155	0.087	0.087	0.267
0.07	0.096	0.1	0.222
0.087	0.094	0.081	0.192
0.083	0.121	0.065	0.267
0.096	0.119	0.058	0.694
0.151	0.06	0.106	0.115
0.087	0.18	0.104	0.805
0.081	0.054	0.064	0.325
0.177	0.159	0.095	0.319
0.048	0.086	0.314	0.181
0.129	0.062	0.06	0.918
0.206	0.064	0.066
0.351	0.097	0.135
0.107	0.102	0.052
0.084	0.115	0.054
0.224	0.109	0.054
0.199	0.172	0.143
0.091	0.065	0.044
0.062	0.048	0.065
0.069	0.162	0.064
0.089	0.185	0.066
0.143	0.206	0.163
0.118	0.107	0.184
0.066	0.175	0.058
0.037	0.214	0.143
0.097	0.289	0.067
0.084	0.08	0.077
0.165	0.151	0.068
0.129	0.109	0.278
0.066	0.153	0.05
0.054	0.145	0.12
0.168	0.309	0.066
0.117	0.2	0.079
0.063	0.122	0.085
0.088	0.114	0.278
0.101	0.509	0.049
0.106	0.087	0.127
0.098	0.291	0.136
0.072	0.079	0.197
0.122	0.176	0.158
0.135	0.115	0.039
0.141	0.16	0.121
0.153	0.06	0.043
0.123	1.183	0.103
0.172	0.16	0.182
0.075	0.407	0.107
0.194	0.112	0.327
0.136	0.158	0.056
0.303	0.387	0.06
0.125	0.262	0.059
0.052	0.283	0.042
0.28	0.09	0.053
0.082	1.197	0.148
0.209	0.461	0.125
0.059	0.143	0.092
0.049	0.078	0.089
0.177	0.255	0.091
0.091	0.715	0.048
0.126	0.767	0.048
0.114	0.333	0.064
0.164	0.369	0.067
0.088	0.161	0.041
0.121	0.217	0.068
0.064	0.192	0.142
0.336	0.088	0.11
0.058	0.098	0.08
0.099	0.089	0.113
0.058	0.141	0.207
0.068	0.052	0.235
0.065	0.091	0.058
0.162		0.06
0.075		0.076
0.061		0.102
0.112		0.075
0.179		0.11
0.083
0.693
0.17
0.162
0.137
0.171
0.636
0.189
0.143
0.26
0.272
0.126
0.138
0.118
0.123
0.112
0.12
0.195
0.146
0.083
0.143
0.204
0.129
0.17
0.117
0.153
0.134
0.178
0.134
0.098
0.057
0.561
0.11
0.123
0.147
0.073
0.145
0.105
0.168
0.083
0.168
0.083
0.083
0.332
0.167
0.098
0.104
0.181
0.093
0.149
0.154
0.861
0.121
0.999
0.517
0.778
0.118
0.078
0.112
0.088
0.078
0.215
0.125
0.127
0.099
0.238
0.086
0.177
0.103
0.043
0.136
0.124
0.089
0.107
0.54
0.223
0.147
0.098
0.252
0.167
0.101
0.24
0.232
0.096
0.168
0.175
0.088
0.085
0.673
0.145
0.174
0.16
0.117
0.095
0.13
0.077
0.225
0.165
0.124
0.228
0.114
0.411
0.376
0.07
0.106
0.33
0.099
0.109
0.147
0.093
0.241
0.162
0.061
0.084
0.155
0.209
Shapiro-Wilk test
W	0.6601	0.7548	0.8203	0.7925
P value	<0.0001	<0.0001	<0.0001	<0.0001
Passed normality test (alpha=0.05)?	No	No	No	No
P value summary	****	****	****	****

[truncated: 30 more sheets: 2D, 2E, 2F, 2G, 2H, 2I, 2J, 2K, 2L, 3C, 3D, 3E, 3F, 3G, 3H, 4B, 4D, 4E, 4F, 4G …]
